# Supplementary material for: Nucleoli-localized KANSL2 as an epigenetic regulator of ribosome biogenesis in glioblastoma cells
Source: Commun Biol. 2026 Mar 5;9:535. doi: 10.1038/s42003-026-09808-3 (PMC13086876; doi:10.1038/s42003-026-09808-3)
Supplement: Supplementary file 2 — Supplementary Data 1 [file 42003_2026_9808_MOESM2_ESM.xlsx]

## Sheet: Figure 2
C			D
Correlation Coefficient			WB quantification
DMSO	ACTD		DMSO	ACTD
0.0727319	0.0908084		1	1.36683
0.106613	-0.0347848		1	1.03057
0.186191	0.0560677		1	0.837724
0.284531	0.098944
0.318159	0.0754109
-0.179946	0.195549
0.148183	0.268687
0.158039	-0.000779585
0.0996446	0.0188576
0.333461	0.0723909
0.0483584	-0.0213378
0.262592	-0.0108072
0.213267	0.108583
0.345937	-0.0268782
0.212272	0.179826
0.369751	0.083055
0.278961	0.258556
0.294367	-0.155488
0.0872058	-0.133504
0.173049	0.0186504
0.0924891	-0.0480955
0.278243	-0.0278341
-0.0513506	-0.163721
0.0905752	0.138527
0.0811721	-0.086612
0.297118	-0.0141478
-0.00711974	-0.26336
-0.219609	-0.200164
-0.00598177	0.0551346
0.152371	0.701391
-0.0666457	-0.0015398
0.161839	-0.0565679
0.126326	-0.163428
0.159344	0.1828
0.333756	0.0932821
0.700917	-0.111786
0.26407	0.00283782
0.237852	0.161635
0.0579966	-0.0383697
0.226263	0.0164376
0.203145	-0.182783
0.0837172	0.0146195
0.257028	0.0885786
0.529777	0.104659
-0.0165196	0.0194901
-0.0031277	0.494314
0.191425	0.0318486
0.230723	-0.121776
0.391542	0.0833136
0.087577	0.097826
-0.0159031	0.0246544
-0.0628174	-0.184155
0.401685	-0.0903132
0.0850327	-0.0406903
	0.0353009
	0.140026
	0.110765
	0.113697
	0.145022
	-0.135074
	-0.0636878
	0.11536
	-0.0910728

## Sheet: Figure 3
B											C
Correlation coefficient											WB quantification
NEG	T0		T3		T6		T9		POS			n1	n2	n3
n1	n1	n2	n1	n2	n1	n2	n1	n2	n1		T0	1	1	1
0.158128	0.30098	0.32692	0.045277	0.428226	0.0585556	0.128671	0.169116	0.494276	0.377183		T3	0.762295	0.854259	1.01716
0.289436	0.252299	0.483285	0.0459518	0.324739	0.0442371	0.1464	0.401276	0.168099	0.37446		T6	1.69595	1.07712	1.08001
0.067432	0.321105	0.309861	0.0795574	0.290852	0.094345	0.121567	0.368223	0.472119	0.44292		T9	1.2523	0.957076	0.709471
-0.10403	0.165196	0.588662	0.0591982	0.354519	0.106629	0.296748	0.148427	0.199902	0.586729
0.016655	0.317572	0.512953	0.0729388	0.253029	0.0414615	0.239677	0.497493	0.483522	0.566007
0.197944	0.251964	0.431689	0.0821833	0.44528	0.172391	0.143554	0.473121	0.198981	0.53674
0.306782	0.418326	0.358783	0.0445241	0.413669	0.112042	0.072245	0.19216	0.453316	0.600773
0.181987	0.165835	0.549832	0.0728886	0.355476	-0.00370691	0.244514	0.170183	0.406949	0.582663
0.17546	0.139937	0.62891	0.0427509	0.427697	0.0743033	0.164856	0.480422	0.346822	0.382783
0.226327	0.140277	0.344813	0.0985796	0.371847	-0.119078	0.0512382	0.357483	0.294176	0.436384
0.0566991	0.194601	0.461148	0.0702906	0.405922	-0.185218	0.234261	0.268499	0.317093	0.72028
0.0783069	0.234379	0.172908	0.0343014	0.36784	-0.0467615	0.310758	0.333431	0.27624	0.588516
0.305564	0.361072	0.394708	0.100532	0.329844	0.0284386	0.248417	0.300019	0.246947	0.471246
0.0415714	0.179568	0.335372	0.170254	0.357807	0.0360121	0.324598	0.219711	0.234666	0.422951
0.0227237	0.186689	0.522069	0.149235	0.420203	0.00751168	0.0973071	0.241228	0.125505	0.347824
-0.00272891	0.252504	0.521787	0.0453183	0.168846	0.134082	0.132783	0.366114	0.167362	0.4302
0.0551699	0.161842	0.474022	0.147357	0.462233	-0.0165014	0.406142	0.196866	0.201767	0.636516
0.156661	0.151024	0.388033	0.104473		0.103969	0.211077	0.212015	0.145976	0.512866
0.120986	0.179538	0.403186	0.107939		0.0786671	0.237307	0.17906	0.28448	0.428508
0.130932	0.0992985	0.427601	0.138418		0.0721061	0.107663	0.441548	0.570994	0.319651
0.15328	0.13352	0.298837	0.136124		0.0240048	0.266848	0.285542	0.465677	0.542884
0.105115	0.295234	0.317975	0.133413		0.148598	0.219182	0.399701	0.431446	0.610288
0.204455	0.131832	0.154704	0.102596		0.0289489	0.04168	0.330882	0.389477	0.450029
0.140905	0.0699228	0.26375	0.0444623		0.113962	0.210947	0.491036	0.287513	0.695168
0.158632	0.22337	0.270308	0.155533		0.0437879	0.024178	0.290207	0.322708	0.633341
0.211459	0.354564	0.377288	0.0585989		0.0966349	0.26059	0.131278	0.396038	0.272978
0.107191	0.216227	0.249264	0.108173		0.0979633	0.0567934	0.393706		0.126912
0.12874	0.254228	0.195305	0.143482		0.113225	0.149721	0.0672518		0.181449
0.091879	0.213295	0.247443	0.130741		0.0353713	0.208023	0.219759		0.114721
0.200109	0.236632	0.254556	0.115589		0.0631901	0.215838	0.572851		0.159943
0.148429	0.427322	0.230143	0.139221		0.0212395	0.223685	0.256429		0.211887
0.170043	0.308035	0.135036	0.116781		0.00062029				0.218772
0.0512331	0.317496	0.384244	0.0485754		-0.0228136		0.150846		0.0940565
0.138907	0.150654	0.769204	0.0638029		0.0453764		0.155669		0.178346
0.206353	0.135433	0.400417	0.102908		0.061293		0.245202		0.364035
0.223894	0.241019	0.3636	0.0502988		0.160546		0.291913		0.263627
0.133823	0.344361	0.508905	0.0261547		-0.0344379		0.168119		0.133884
0.239463	0.253183	0.308425	0.0572531		0.021493		0.431147		0.318782
0.0491816	0.193937	0.218305	0.0178292		0.00950627		0.289574		0.0151198
0.24881	0.105526		0.0306567		0.0529698		0.463587		0.27367
0.122824	0.115459		0.140535		-0.0399884		0.355032		0.114547
0.12876	0.359041		0.146569		0.0234646		0.384908		0.413974
0.21265	0.282739		0.0833973		0.0133868		0.342536		0.310904
0.108052	0.347215		0.0521363		0.0798837		0.181818		0.251949
0.043173	0.278754		0.0304851		0.116973		0.245085		0.328799
0.162678	0.146514		0.072259		0.135477		0.262728		0.355243
0.0735339	0.202303		0.040162		-0.0209779		0.426734		0.149882
0.0547066	0.16206		0.0334791		-0.0436197		0.366304		0.127245
0.129063	0.175173		0.0520737		0.0095712		0.35057		0.252853
0.0453229			0.0677586		0.105708		0.33664		0.342406
0.0387854			0.0531311		0.0347488		0.176465		0.395224
0.0727823			0.0498563		0.0396161		0.361917		0.313473
0.0709612			0.0248036		0.159289		0.26656		0.478214
0.0445952			0.0248145		0.114763		0.417018		0.23139
0.141456			0.0297056		0.120954		0.653171		0.326404
0.152584			0.016594		0.126065		0.233929		0.252494
0.163692			0.0133291		0.1341		0.489245		0.221672
0.118768					0.0674742		0.48571		0.345031
0.112761					0.0887158		0.360955		0.104555
0.156637					0.0869086		0.255023		0.301262
0.146189					-0.0455192		0.475052		0.273254
0.110248					-0.0736341		0.113704		0.186953
0.147227					-0.0534643		0.482102		0.18419
0.0889548					-0.034754		0.500693		0.205656
0.0734729					0.0883364		0.58513		0.104386
0.122307					-0.0453968		0.567225		0.196549
0.114736					0.127555		0.309794
0.221215					0.204256		0.413792
0.0703713					0.130959		0.104839
-0.0742361					0.21782		0.332243
0.0151517					0.036344		0.183712
0.16901					0.105445		0.373415
0.258986					0.103348		0.227003
0.16279					0.166848		0.138724
0.144763					0.136649		0.617774
0.168156					0.0840381		0.218559
0.0663558					0.109123		0.270507
0.0706071					0.0766555		0.329579
0.239599					0.0541831		0.253839
0.0555544					0.102034		0.223758
0.0250757					0.135035		0.226593
0.0287856					0.0975963		0.159582
0.0243919					0.0738657		0.331264
0.124851					0.189455		0.0660524
0.0938179					0.0164693		0.330749
0.094396					-0.134132		0.327589
0.129485					0.0130431		0.224558
0.0689509					0.0369564		0.18267
0.139531					0.082796		0.381009
0.0895834					0.111392		0.466362
0.113973					0.0159868		0.2084
0.142051					0.100617		0.257965
0.0727687					0.108646		0.411527
0.0885837					0.102154		0.339953
0.0346152					0.00266819		0.348121
0.131059					0.0241056		0.386795
0.0924793					0.145414		0.371517
0.106315					0.010764		0.233335
0.0283461					0.0974398		0.284918
0.0985749					0.0720068		0.287463
0.150438					0.0527064		0.093526
0.137984					-0.0588684		0.250372
0.0865821							0.134151
0.172684							0.0926191
0.00667219							0.491676
0.172256							0.420212
0.0870706							0.276762
0.0977302							0.283667
0.157416							0.0389311
0.106548							0.0603039
0.0125743							0.402962
0.124087							0.162538
0.0561136
0.020508
0.0848796
0.0263245
0.03899
0.0470926
0.0469375
0.025102
0.0728308
0.121327
0.100582
0.103825
0.0590551
0.135695
0.108894
0.0631044
0.0916425
0.0719966
0.0340711
0.0708126

## Sheet: Figure 4
C
Percentage of cells
S-phase		Non S-phase
Nucleolar	Non Nucleolar	Nucleolar	Non Nucleolar
5.99	37.13	27	18
0	50	50	0
100	0	100	0
100	0	41	12
12	35	0	43
0	100	25	0
0	57	100	0
8	67	30.54	26.35
0	100	50	17
33	0	20	30
0	50	22	44
11	22	11	0
0	89	33	33
0	100	38	0
0	67	25	50
0	33
13	50
0	25

## Sheet: Figure 5
A
KANSL2			MOF			POLR1E
U87 RFP	U87 KANSL2-RFP		U87 RFP	U87 KANSL2-RFP		U87 RFP	U87 KANSL2-RFP
1	388.452		1	1.32896		1	1.41339
1	716.329		1	1.41015		1	1.60247
1	6301.9		1	1.4246		1	1.30318
45s			28s			18s
U87 RFP	U87 KANSL2-RFP		U87 RFP	U87 KANSL2-RFP		U87 RFP	U87 KANSL2-RFP
1	1.57503		1	1.87617		1	1.01586
1	1.30416		1	2.01207		1	1.50728
1	1.44483		1	3.13134		1	1.00693
B
KANSL2				MOF				POLR1E
U87 shRNA NT	U87 shRNA KANSL2 I	U87 shRNA KANSL2 II		U87 shRNA NT	U87 shRNA KANSL2 I	U87 shRNA KANSL2 II		U87 shRNA NT	U87 shRNA KANSL2 I	U87 shRNA KANSL2 II
1	0.833032	0.324743		1	0.786979	0.631546		1	0.604299	0.677618
1	0.4348	0.693863		1	0.804905	0.535676		1	0.593367	0.711329
1	0.607848	0.50874		1	0.433624	0.54565		1	0.818271	0.254893
45s				28s				18s
U87 shRNA NT	U87 shRNA KANSL2 I	U87 shRNA KANSL2 II		U87 shRNA NT	U87 shRNA KANSL2 I	U87 shRNA KANSL2 II		U87 shRNA NT	U87 shRNA KANSL2 I	U87 shRNA KANSL2 II
1	0.609672	0.70036		1	0.62716	0.299457		1	1.17422	0.967333
1	0.24595	0.465915		1	0.214477	0.156982		1	0.794621	1.00874
1	0.510349	0.26099		1	0.641331	0.0458275		1	1.32257	0.50581
C
Relative luciferase
U87 RFP	U87 KANSL2-RFP	U87 shRNA NT	U87 shRNA KANSL2 I	U87 shRNA KANSL2 II
1	2.02414	1	0.353672	0.6323
1	2.40917	1	0.405371	0.603344
1	1.38303	1	0.461775	0.473816
D			E
WB quantification			Mean fluorescence
siNT	siKANSL2		U251 siRNA NT	U251 siRNA KANSL2
1	0.654039		24.11	35.413
1	0.616492		33.995	31.579
1	0.637192		29.861	31.627
1	0.338283		28.36	24.257
			47.174	25.285
			42.164	23.176
			53.568	22.764
			46.768	23.552
			41.361	39.07
			64.872	27.38
			32.61	32.553
			29.408	26.66
			63.459	14.909
			59.205	25.178
			41.295	26.238
			28.265	34.864
			23.567	26.565
			25.519	18.54
			29.093	17.427
			34.586	20.099
			23.972	27.563
			32.929	25.823
			40.72	23.532
			31.175	24.244
			33.994	23.543
			28.717	23.853
			33.187	24.893
			28.883	20.195
			38.471	21.082
			23.793	26.646
			31.602	25.039
			28.066	24.372
			25.697	18.849
			26.229	17.328
			21.154	17.829
			29.318	18.377
			27.589	15.993
			19.791	23.537
			35.312	25.883
			33.103	32.811
			40.415
			30.384

## Sheet: Figure 6
B
	H4k5ac
	U87 shRNA NT			U87 ShRNA KANSL2 I
NAGPA	19.5057	24.279	20.0455	4.35901	3.09133	3.82532
UCE	3.09546	3.94203	4.01704	1.85396	1.75016	1.40291
H42.9	3.9272	3.6218		1.68369	2.13847	0.878744
H4	0.648486	0.594179	0.497844	1.7777	2.31221	1.38926
H8	0.458247	0.386711	0.552709	1.68477	1.66798	1.61785
Gene desert	1.5768	1.5768	2.26087	2.8572	2.16301	1.94688
	H4k8ac
	U87 shRNA NT			U87 ShRNA KANSL2 I
NAGPA	15.6238	20.4042		7.74579	8.10025	11.196
UCE	8.57449	8.81972	9.34726	4.85584	4.74988	5.36686
H42.9	3.62863	5.17193	5.81464	1.40087	1.36421	2.21517
H4	5.02062	5.03913	3.81091	3.33122	3.24984	1.98
H8	4.57709	5.11034	5.23369	2.86682	2.96809	2.90422
Gene desert	4.60917	4.39187	4.91543	1.46566	1.09768	1.34144

## Sheet: Supp 1
A			B			C
KANSL2			KANSL2 expression	RNA expression based stemness index		KANSL1			KANSL3			WDR5			KAT8			MCRS1
GTEX normal tissue	TCGA-GBM Tumor		11.99	0.3681		GTEX brain normal	TCGA-GBM Tumor		GTEX brain normal	TCGA-GBM Tumor		GTEX brain normal	TCGA-GBM Tumor		GTEX brain normal	TCGA-GBM Tumor		GTEX brain normal	TCGA-GBM Tumor
11.31	12.8		11.89	0.3937		11.59	11.77		12.49	11.6		11.76	11.01		11.49	10.56		12.27	11.7
11.14	12.69		11.32	0.3449		12.52	11.16		12.42	11.48		11.98	10.11		12.02	10.11		10.18	10.81
10.97	12.11		11.15	0.3572		12.26	11.17		12.41	11.25		11.62	10.35		12.09	10.02		10.82	10.55
10.81	11.9		11.15	0.3202		12.82	10.85		12.34	11.22		11.68	10.83		12.08	10.17		11.05	10.54
10.78	11.88		11.02	0.3415		12.44	10.8		12.26	11.09		11.59	11.2		12.04	10.14		10.45	11.04
10.78	11.84		10.96	0.3394		12.57	10.9		12.25	11.03		11.73	10.51		11.81	9.832		9.664	10.92
10.74	11.69		10.89	0.3707		12.66	10.36		12.24	10.98		12.14	11.4		11.99	9.957		9.744	10.55
10.72	11.64		10.89	0.311		12.51	9.988		12.23	10.97		11.87	10.37		11.73	10.34		10.02	11.6
10.7	11.57		10.86	0.3743		12.04	10.54		12.13	10.94		11.45	10.47		11.86	10.3		10.69	11.19
10.69	11.52		10.73	0.3145		12.47	11.43		12.09	10.88		11.99	11.34		12.19	10.85		10.15	9.698
10.66	11.48		10.69	0.3411		11.71	9.583		12.08	10.88		10.88	9.482		11.36	10.52		10.21	11.47
10.64	11.45		10.69	0.3317		12.49	10.08		12.06	10.87		11.38	10.6		11.94	9.503		10.99	10.53
10.63	11.42		10.66	0.3317		12.11	10.16		12.04	10.84		11.57	10.66		12.02	9.519		10.56	10.31
10.61	11.42		10.64	0.3076		12.75	10.71		12.03	12.25		11.95	11		11.81	10.12		9.521	10.21
10.6	11.39		10.57	0.3426		11.65	10.93		12.03	12.07		10.66	11.13		11.35	11.25		10.28	11.35
10.59	11.39		10.56	0.2905		12.02	10.9		12.02	12.03		11.15	10.97		11.82	11.02		10.51	11.15
10.59	11.34		10.46	0.2534		11.93	10.79		12.02	12		11.14	11.7		11.56	11.02		10.56	10.92
10.57	11.28		10.45	0.3711		12.51	10.37		11.99	11.97		11.09	10.74		11.9	10.85		10.43	11.31
10.56	11.27		10.44	0.2532		12.41	11.76		11.97	11.95		11.64	11.29		11.9	11.06		9.902	10.25
10.56	11.26		10.42	0.3716		11.95	11.17		11.97	11.9		11.12	11.39		11.6	10.52		10.47	10.52
10.55	11.25		10.4	0.2955		10.21	11.09		11.96	11.88		10.61	10.79		11.25	10.72		11.2	11.55
10.55	11.24		10.36	0.3306		11.92	10.79		11.95	11.84		11.2	10.76		11.87	10.35		10.61	11.13
10.53	11.13		10.3	0.3791		11.93	12		11.93	11.81		11.55	10.97		11.86	10.92		11.1	11.25
10.53	11.11		10.29	0.3697		11.99	10.51		11.92	11.67		11.76	10.81		12.17	10.85		10.8	10.75
10.53	11.09		10.28	0.2836		12.78	11.07		11.92	11.65		11.57	11.22		11.52	10.94		9.391	11.13
10.51	11.08		10.28	0.2258		11.87	10.8		11.92	11.61		10.73	10.88		11.13	10.58		9.771	10.95
10.51	11.07		10.27	0.3718		11.66	10.9		11.91	11.6		11.46	11.48		12.13	10.48		10.66	11.35
10.51	11.04		10.24	0.3794		12.16	10.64		11.91	11.59		11.34	11.16		11.68	11.27		10.6	10.59
10.5	11.03		10.24	0.305		11.92	10.84		11.91	11.59		11.23	10.55		11.56	10.36		10.58	11.07
10.47	11		10.24	0.2902		12.03	10.5		11.9	11.57		11.29	9.717		12	10.9		10.63	9.952
10.47	11		10.23	0.3404		11.77	11.11		11.9	11.56		11.56	10.78		11.92	10.51		10.31	11.14
10.46	10.98		10.23	0.2519		12.02	10.93		11.89	11.54		11.62	11.34		11.8	11.4		10.34	11.37
10.46	10.98		10.2	0.4087		12.26	10.91		11.88	11.54		11.45	10.51		11.99	10.91		10.78	10.98
10.45	10.97		10.16	0.3281		12.21	11.38		11.88	11.54		11.45	10.64		11.96	10.12		10.77	11.11
10.45	10.97		10.14	0.3842		11.7	10.83		11.87	11.53		11.37	10.9		12.07	10.97		10.59	11.31
10.45	10.96		10.11	0.4134		12.37	11.19		11.87	11.53		11.62	11.51		12.01	10.57		10.7	11.49
10.45	10.96		10.11	0.3756		12.11	10.71		11.87	11.53		11.38	10.62		11.95	10.46		10.47	11.51
10.45	10.96		10.11	0.2165		12	10.98		11.87	11.46		11.38	10.8		11.94	10.36		10.76	11.59
10.44	10.94		10.1	0.3238		11.67	10.73		11.87	11.44		11.29	10.41		11.66	10		10.57	10.78
10.44	10.89		10.1	0.3156		11.63	10.94		11.87	11.43		10.63	10.98		11.34	11.14		10.07	11.21
10.44	10.89		10.08	0.4171		12.03	11.25		11.86	11.43		11.4	10.88		12.09	11.01		10.9	11.33
10.44	10.89		10.07	0.3006		11.9	10.99		11.86	11.43		11.38	10.88		11.88	9.961		10.75	11.42
10.44	10.89		10.06	0.3608		12.06	10.86		11.86	11.42		11.67	10.9		11.77	10.84		11.13	11.23
10.43	10.88		10.06	0.3269		12.36	10.11		11.85	11.42		11.5	10.41		11.92	10.55		10.27	11.26
10.43	10.87		10.06	0.3154		11.97	11.1		11.85	11.41		11.33	10.27		11.51	10.33		10.7	10.98
10.42	10.84		10.03	0.3534		12.27	10.96		11.84	11.4		11.43	10.53		11.67	10.25		10.72	11.34
10.42	10.82		10.03	0.3263		12.27	10.65		11.84	11.4		11.25	11.13		11.65	9.859		10.15	11.27
10.42	10.79		10.01	0.2519		12.39	11.01		11.83	11.39		11.41	10.35		12.01	10.99		10.08	11.67
10.42	10.78		9.99	0.3491		11.87	10.67		11.83	11.39		11.3	9.592		11.79	10.59		10.76	11.26
10.42	10.77		9.98	0.2625		12.05	11.23		11.83	11.39		11.17	10.1		11.75	10.52		10.52	11.18
10.41	10.75		9.97	0.3629		10.87	10.85		11.83	11.39		10.99	9.654		10.77	10.22		11.25	11.36
10.41	10.75		9.97	0.3024		11.75	10.86		11.82	11.38		11.32	10.44		11.87	10.07		10.87	10.75
10.41	10.74		9.96	0.3735		12.29	10.77		11.82	11.37		11.39	10.69		11.8	10.34		10.58	10.93
10.41	10.73		9.95	0.2832		10.6	10.78		11.82	11.35		10.73	11.07		11.23	9.927		11.49	11.05
10.41	10.69		9.95	0.2424		11.94	11.18		11.81	11.34		11.35	10.69		11.79	10.76		10.9	11.12
10.41	10.68		9.93	0.2875		12.2	11.27		11.8	11.34		11.01	11.3		11.89	10.66		10.5	11.3
10.41	10.68		9.92	0.2195		11.68	11.28		11.8	11.34		11.39	11.48		11.63	10.65		10.46	11.19
10.4	10.68		9.91	0.3168		11.89	10.73		11.8	11.33		10.95	10.6		11.6	10.75		10.64	11.28
10.4	10.67		9.91	0.306		11.89	10.71		11.8	11.33		10.76	10.88		11.39	10.44		10.05	10.91
10.4	10.66		9.9	0.4153		10.4	11.11		11.8	11.32		10.87	11.28		10.87	10.94		11.19	11.24
10.4	10.66		9.88	0.3389		11.92	10.79		11.79	11.31		11.52	10.56		11.81	10.74		10.4	11.58
10.39	10.63		9.88	0.2778		12.08	10.72		11.78	11.31		11.4	10.41		11.82	10.72		10.89	11.37
10.39	10.63		9.88	0.2053		11.97	10.68		11.78	11.3		11.26	10.8		11.74	10.26		10.35	10.64
10.39	10.62		9.87	0.2867		12.17	10.66		11.77	11.3		11.47	10.72		11.99	10.15		10.97	11.09
10.39	10.62		9.87	0.2498		12.25	10.43		11.77	11.29		10.94	9.682		11.82	10.56		10.54	10.95
10.39	10.61		9.83	0.2638		10.99	10.63		11.77	11.28		10.41	10.71		10.98	10.16		11.07	11.03
10.38	10.61		9.82	0.3283		11.92	11.05		11.76	11.28		11.3	11.1		11.84	10.01		10.51	10.96
10.38	10.58		9.82	0.2493		11.96	10.52		11.76	11.27		11.28	10.32		11.6	11.14		10.62	10.76
10.38	10.57		9.79	0.3599		10.1	10.58		11.76	11.27		10.32	10.93		10.35	10.89		10.75	10.47
10.38	10.56		9.77	0.2529		11.71	10.92		11.75	11.27		11.57	11.07		11.97	10.66		10.13	11.36
10.38	10.55		9.76	0.3411		12.08	11.21		11.75	11.27		11.18	11.22		11.88	10.52		10.73	10.32
10.38	10.55		9.75	0.2862		10.57	11.16		11.75	11.27		10.39	10.58		10.67	10.39		10.91	12.16
10.36	10.51		9.75	0.234		11.81	10.72		11.74	11.27		11.6	9.845		11.92	10.32		10.79	10.76
10.35	10.51		9.73	0.3179		12.15	10.2		11.74	11.26		11.3	9.671		11.85	10.9		10.47	11.5
10.35	10.5		9.71	0.2988		11.78	10.79		11.74	11.26		11.14	10.96		11.83	10.44		10.83	11.11
10.35	10.5		9.71	0.1885		11.63	10.7		11.74	11.24		11.25	10.63		11.83	10.61		10.51	11.69
10.35	10.5		9.7	0.3142		12.1	10.94		11.74	11.24		11.28	9.956		11.82	10.44		11.03	11
10.35	10.48		9.69	0.2907		12.22	9.648		11.74	11.24		11.49	9.913		11.81	9.686		10.57	11.68
10.35	10.47		9.69	0.2282		11.83	10.95		11.74	11.23		11.56	11.06		11.78	10.45		11.01	11.3
10.35	10.47		9.67	0.3808		11.82	10.61		11.73	11.23		11.28	11.15		12.09	10.43		11.12	11.04
10.34	10.46		9.67	0.3352		11.96	10.91		11.73	11.23		11.43	10.71		12	10.34		10.8	11.43
10.34	10.46		9.67	0.302		12.03	10.84		11.73	11.23		11.42	10.01		11.98	10.33		10.76	11.42
10.34	10.46		9.67	0.2734		12.29	10.6		11.73	11.22		11.28	9.994		11.91	10.14		10.71	11.17
10.34	10.43		9.66	0.2823		11.93	10.1		11.73	11.2		11.33	10.23		11.79	10.15		10.63	11.39
10.34	10.41		9.65	0.3109		12.16	10.73		11.73	11.2		11.18	10.59		11.75	10.14		10.76	10.75
10.33	10.39		9.65	0.2232		11.9	10.9		11.73	11.2		11.22	10.9		11.64	9.509		10.72	10.94
10.33	10.39		9.64	0.248		12.07	10.86		11.73	11.19		11.2	11.65		11.61	11.06		10.51	11.18
10.32	10.39		9.62	0.3316		10.35	10.16		11.73	11.18		10.37	10.22		10.84	10.53		10.89	11.81
10.32	10.38		9.61	0.2888		12.37	11.04		11.72	11.18		11.27	10.78		12.31	10.5		9.89	10.89
10.31	10.38		9.61	0.2605		12.06	10.54		11.72	11.17		11.51	10.62		12.08	10.44		11	11.1
10.31	10.38		9.6	0.3427		11.67	10.62		11.72	11.17		11.2	10.6		12.06	10.27		10.44	11.34
10.31	10.37		9.6	0.2543		12.31	10.9		11.72	11.15		11.3	10.67		11.95	10.83		10.65	10.99
10.31	10.37		9.59	0.313		12.46	10.48		11.72	11.15		11.31	10.9		11.94	10.69		10.71	11.22
10.31	10.35		9.59	0.2582		11.63	10.28		11.72	11.15		11.34	10.84		11.92	10.61		10.62	11.58
10.31	10.34		9.57	0.2983		12.11	11.06		11.72	11.14		11.03	11.36		11.81	11.03		10.45	10.88
10.3	10.34		9.56	0.2347		12.1	10.73		11.72	11.14		11.33	10.51		11.8	10.49		10.17	11.1
10.3	10.33		9.56	0.1877		12.04	10.62		11.72	11.13		11.04	11.44		11.79	11.05		10.38	11.4
10.29	10.32		9.55	0.2395		10.91	10.08		11.72	11.13		10.56	10.59		11.11	10.5		10.87	11.41
10.29	10.31		9.54	0.3116		11.55	10.68		11.71	11.13		11.78	10.9		12.04	9.746		9.904	10.65
10.29	10.3		9.53	0.3106		12.03	10.77		11.71	11.11		11.61	10.72		12.02	10.26		10.73	11.45
10.29	10.3		9.53	0.2049		12.12	10.88		11.71	11.1		11.45	10.64		11.77	10		10.65	10.53
10.29	10.29		9.52	0.3477		12.04	10.46		11.71	11.09		10.92	10.47		11.68	10.39		10.33	11.73
10.29	10.29		9.51	0.3537		10.64	10.18		11.71	11.09		10.79	10.82		10.99	10.26		11.12	10.72
10.28	10.29		9.51	0.2434		10.42	10.74		11.71	11.09		10.65	10.85		10.94	9.294		11.26	11.13
10.28	10.28		9.5	0.3449		10.75	11.03		11.71	11.08		10.63	10.74		10.88	10.51		11.15	11.17
10.28	10.27		9.5	0.2442		11.86	10.4		11.7	11.08		11.24	10.79		11.99	10.51		10.04	11.16
10.27	10.26		9.5	0.2292		12.58	10.93		11.7	11.07		11.73	10.55		11.96	10.83		9.719	11.28
10.27	10.26		9.49	0.2295		11.36	10.44		11.7	11.07		10.79	10.36		11.92	10.13		10.86	11.03
10.27	10.25		9.48	0.3362		12.16	11.34		11.7	11.06		11.47	10.87		11.84	11.01		10.59	11.38
10.27	10.25		9.48	0.2226		11.77	10.28		11.7	11.05		11.51	10.73		11.83	10.27		10.97	10.91
10.27	10.25		9.48	0.1937		12.08	10.76		11.7	11.04		11.22	10.08		11.7	10.81		10.11	11.48
10.26	10.25		9.47	0.271		10.71	10.5		11.7	11.04		10.82	10.7		10.93	10.62		11.29	11.53
10.26	10.25		9.46	0.275		10.53	10.08		11.7	11.04		10.92	10.15		10.89	10.15		11.4	10.9
10.26	10.24		9.44	0.3243		11.8	10.11		11.69	11.03		11.18	9.785		12	10.41		10.94	11.08
10.26	10.24		9.44	0.3109		11.65	10.14		11.68	11.02		11.48	11.44		12.07	10.49		10.47	10.97
10.26	10.24		9.44	0.2993		11.53	10.69		11.68	11.02		11.79	10.65		11.87	9.976		10.48	11.01
10.26	10.24		9.43	0.36		11.92	11.09		11.68	11		11.18	10.64		11.84	10.86		10.72	11.42
10.26	10.22		9.43	0.2177		11.72	10.47		11.68	11		11.39	10.57		11.79	10.39		10.97	11.54
10.25	10.21		9.42	0.2008		12.14	10.35		11.68	10.99		11.12	10.84		11.69	10.61		10.82	11.25
10.25	10.19		9.41	0.3218		11.25	10.83		11.68	10.99		11.31	10.89		11.03	10.5		11.54	11.26
10.25	10.19		9.41	0.1773		10.52	10.2		11.68	10.99		10.77	10.95		10.86	9.798		11.3	10.81
10.25	10.19		9.4	0.283		12.09	10.74		11.67	10.98		11.33	10.84		11.85	10.51		10.66	11.41
10.24	10.18		9.4	0.2793		11.7	10.33		11.67	10.97		11.36	10.67		11.78	10.78		10.81	11.08
10.24	10.18		9.37	0.2649		11.97	10.71		11.67	10.97		11.16	10.5		11.77	10.46		10.71	11.34
10.24	10.16		9.37	0.2309		12.02	11.04		11.67	10.96		11.35	12.28		11.54	10.37		10.6	11.49
10.24	10.16		9.36	0.3002		10.48	10.92		11.67	10.95		10.47	10.65		10.75	10.53		11.03	10.91
10.24	10.15		9.36	0.2488		11.83	9.417		11.66	10.94		11.24	10.43		11.91	10.66		10.98	11.73
10.24	10.14		9.35	0.3361		12.07	10.56		11.66	10.93		11.34	11.14		11.86	10.47		10.89	11.45
10.23	10.1		9.34	0.3379		11.73	10.64		11.66	10.92		11.46	10.55		11.85	10.82		10.88	11.89
10.22	10.09		9.34	0.2242		12.14	10.45		11.66	10.92		11.26	10.73		11.84	10.16		10.71	11.15
10.22	10.09		9.34	0.2125		12.35	10.45		11.66	10.92		11.08	10.54		11.82	10.13		10.49	11.09
10.22	10.08		9.31	0.2404		11.9	10.41		11.66	10.91		11.28	10.63		11.74	10.35		10.99	11.66
10.21	10.06		9.3	0.19		11.8	10.41		11.66	10.91		11.21	10.73		11.63	9.912		10.66	11.5
10.21	10.04		9.27	0.4202		10.75	10.74		11.66	10.9		10.51	10.84		11.03	10.43		11.32	11.49
10.21	10.04		9.27	0.2616		10.51	10.25		11.66	10.88		10.79	10.15		10.91	10.51		11.2	11.59
10.2	10.02		9.26	0.2096		10.41	10.72		11.66	10.85		10.73	10.25		10.82	10.02		11.24	10.67
10.2	10.01		9.26	0.2049		11.88	10.34		11.65	10.84		11.26	11.27		11.9	10.38		10.55	11.02
10.19	10.01		9.25	0.2721		11.88	10.33		11.65	10.84		10.98	11.17		11.65	10.13		10.04	11.17
10.19	10.01		9.2	0.1878		12.18	10.56		11.65	10.83		11.31	10.83		11.64	10.42		10.47	11.1
10.19	10		9.19	0.2398		11.7	9.437		11.65	10.83		11.05	10.15		11.38	10.36		10.57	11.24
10.19	10		9.18	0.1442		11.01	10.16		11.65	10.82		10.86	10.22		11.07	10.35		11.3	11.02
10.18	9.981		9.16	0.2944		10.49	10.37		11.65	10.82		10.11	11.12		10.6	10.24		10.51	11.16
10.18	9.971		9.15	0.3103		10.09	11.16		11.65	10.8		10.19	11.07		10.41	10.77		10.25	11.47
10.18	9.96		9.13	0.3004		11.9	10.13		11.64	10.76		11.42	9.694		11.94	9.884		10.75	11.08
10.18	9.894		9.06	0.2626		11.98	9.861		11.64	10.75		11.14	10.73		11.89	11.01		10.66	10.53
10.18	9.871		9.04	0.2149		11.8	9.97		11.64	10.72		11.41	10.69		11.7	10.84		10.68	11.59
10.17	9.868		9.02	0.3897		11.52	10.65		11.64	10.69		10.84	10.83		11.63	9.731		10.42	11
10.17	9.844		9	0.3869		11.72	10.32		11.64	10.66		11.18	10.12		11.52	10.74		10.45	11.43
10.17	9.83		8.98	0.2416		10.89	9.839		11.64	10.66		10.7	11.12		10.81	9.569		10.96	10.96
10.17	9.817		8.98	0.171		10.77	10.52		11.64	10.64		10.57	10.61		10.61	11.4		10.92	12.11
10.17	9.784		8.97	0.3441		12.24	10.21		11.63	10.61		11.08	9.819		11.76	10.15		10.64	10.81
10.17	9.772		8.96	0.4167		12.04	9.877		11.63	10.6		11.11	9.838		11.74	10.14		10.42	11.01
10.17	9.766		8.96	0.3853		11.77	9.657		11.63	10.6		11.3	10.56		11.48	9.094		10.74	10.89
10.16	9.76		8.92	0.3019		10.56	10.43		11.63	10.59		10.93	10.71		10.78	10.46		11.46	11.59
10.16	9.752		8.9	0.1519		12.02	9.821		11.62	10.56		11.12	10.21		11.82	10.44		10.95	11.83
10.16	9.738		8.88	0.2607		11.97	10.04		11.62	10.56		11.22	10.65		11.71	10.42		10.52	10.42
10.16	9.735		8.83	0.262		10.7	10.23		11.62	10.51		10.69	10.63		11.12	10.47		11.37	11.79
10.15	9.733		8.82	0.3259		10.97	9.876		11.62	10.49		10.73	10.98		10.93	9.72		11.18	11.56
10.15	9.657		8.78	0.288		10.56	10.44		11.62	10.47		10.86	10.58		10.9	10.24		10.67	11.39
10.15	9.643		8.75	0.1803		10.94	9.716		11.62	10.46		10.32	10.32		10.82	10.66		10.66	12.63
10.14	9.634		8.72	0.2349		11.8	9.934		11.61	10.38		11.24	9.731		11.88	10.65		10.62	11.72
10.14	9.519		8.67	0.291		11.81	9.928		11.61	10.38		11.44	9.499		11.83	9.547		11.01	10.99
10.13	9.471		8.62	0.4135		11.54	9.994		11.61	10.36		11.12	9.763		11.79	10.21		10.77	10.7
10.13	9.47		8.62	0.322		11.85	9.374		11.61	10.32		11.2	9.606		11.75	10.28		10.6	11.47
10.13	9.43		8.51	0.279		10.64	9.158		11.61	10.2		10.6	9.971		10.9	10.6		11.26	11.31
10.13	9.18					10.57	9.04		11.61	9.655		10.15	9.187		10.5	10.4		10.26	11.53
10.12						11.8			11.6			11.45			12.13			10.12
10.12						12.18			11.6			11.09			11.84			10.61
10.12						12.3			11.6			11.26			11.66			9.897
10.12						10.41			11.6			10.48			11.18			11.17
10.12						11.35			11.59			10.7			11.03			10.31
10.11						10.96			11.59			10.46			10.99			11.12
10.1						10.09			11.59			9.86			10.35			10.44
10.1						12.81			11.58			12.34			12.53			10.62
10.1						11.81			11.58			11.25			11.74			10.64
10.1						11.85			11.58			11.08			11.68			10.68
10.09						12.14			11.58			11.23			11.56			10.3
10.09						11.53			11.58			11.07			11.48			10.79
10.09						10.69			11.58			10.64			10.98			11.27
10.08						11.74			11.57			11.23			11.95			10.99
10.07						10.25			11.57			10.65			10.84			11.34
10.07						10.87			11.57			10.71			10.64			10.96
10.07						10.85			11.57			10.53			10.57			10.7
10.06						11.92			11.56			11.31			11.74			10.69
10.05						11.74			11.56			11.23			11.7			10.82
10.05						11.97			11.56			11.32			11.6			10.49
10.05						10.82			11.56			10.58			10.95			10.67
10.05						10.6			11.56			10.58			10.87			11.17
10.05						10.4			11.56			10.62			10.82			10.84
10.04						10.29			11.56			11.01			10.82			11.42
10.03						10.56			11.56			10.67			10.62			11.13
10.02						11.88			11.55			11.55			11.98			10.68
10.02						12.09			11.55			11.23			11.93			10.6
10.01						11.83			11.55			11.29			11.69			10.57
10						12.18			11.55			11.52			11.67			10.17
10						11.54			11.55			11.16			11.62			10.59
9.997						11.79			11.55			11.22			11.43			10.53
9.995						10.97			11.55			10.87			11.15			11.23
9.988						11.29			11.55			10.62			10.88			10.62
9.985						10.52			11.55			10.31			10.5			10.19
9.98						10.45			11.55			10.23			10.13			10.22
9.974						12			11.54			11.22			11.8			10.69
9.973						11.59			11.54			11.48			11.78			10.83
9.972						11.74			11.54			11.44			11.71			10.63
9.971						11.67			11.54			11.15			11.7			10.72
9.969						10.8			11.54			10.86			10.92			11.3
9.956						10.73			11.54			10.52			10.56			11.15
9.945						11.9			11.53			11.2			11.85			10.82
9.935						11.44			11.53			11.07			11.78			10.72
9.933						11.23			11.53			10.93			11.58			10.52
9.915						11.82			11.53			11.12			11.51			10.4
9.908						11.71			11.53			11.1			11.47			10.15
9.905						11.73			11.53			11.07			11.43			10.61
9.896						10.72			11.53			10.52			11.16			11.16
9.883						10.32			11.53			10.55			10.99			10.89
9.882						11.04			11.53			10.79			10.85			10.95
9.873						10.33			11.53			10.71			10.78			11.36
9.87						10.53			11.53			10.64			10.7			11.18
9.866						11.53			11.52			11.5			11.74			10.87
9.861						11.9			11.52			11.3			11.72			10.74
9.857						11.87			11.52			11.27			11.62			10.49
9.851						10.61			11.52			10.47			10.75			10.92
9.843						12.04			11.51			11.63			11.93			10.63
9.832						11.84			11.51			11.32			11.91			11.01
9.818						11.51			11.51			11.27			11.87			10.7
9.811						11.88			11.51			11.48			11.81			10.82
9.802						11.89			11.51			11.22			11.74			11.02
9.782						11.87			11.51			11.24			11.46			10.62
9.781						12.01			11.51			11.08			11.45			10.46
9.769						11.84			11.51			10.99			11.37			10.57
9.765						10.76			11.51			10.54			11.02			11.01
9.764						10.69			11.51			10.12			10.84			10.74
9.761						10.44			11.51			10.26			10.66			10.65
9.755						10.7			11.51			10.1			10.57			11.05
9.755						11.91			11.5			11.53			12.12			10.39
9.749						10.57			11.5			11			11.15			11.06
9.746						10.69			11.5			10.81			10.89			11.32
9.745						10.64			11.5			11.02			10.88			11.41
9.74						11.14			11.5			10.62			10.83			11
9.735						10.82			11.5			10.39			10.81			10.19
9.719						10.77			11.5			10.68			10.71			11.06
9.713						10.85			11.5			10.35			10.68			10.85
9.711						10.82			11.5			10.58			10.52			10.58
9.711						10.31			11.5			10.18			10.29			10.43
9.702						11.72			11.49			11.52			11.73			10.87
9.691						11.8			11.49			11.12			11.6			10.67
9.689						11.06			11.49			10.83			11.04			11.29
9.685						10.71			11.49			10.65			11.04			11.22
9.683						10.61			11.49			11.12			10.95			11.48
9.68						10.77			11.49			10.63			10.82			10.93
9.671						10.56			11.49			10.78			10.76			11.3
9.671						11.3			11.48			10.82			11.18			10.98
9.654						10.79			11.48			10.82			11.11			11.22
9.653						11.02			11.48			10.66			10.92			10.64
9.65						10.85			11.48			10.42			10.89			10.86
9.649						11.81			11.47			11.43			12.01			10.61
9.644						11.91			11.47			11.34			11.84			10.75
9.638						11.75			11.47			11.28			11.67			10.7
9.638						11			11.47			10.86			10.99			11.22
9.637						10.54			11.47			10.26			10.93			10.65
9.628						11.01			11.47			10.58			10.9			10.32
9.627						10.5			11.47			10.71			10.81			11.27
9.618						10.59			11.47			10.86			10.78			10.96
9.614						10.84			11.47			10.48			10.76			10.86
9.613						10.82			11.47			10.53			10.75			10.66
9.613						11.68			11.46			11.15			11.66			10.67
9.613						10.72			11.46			10.64			10.95			11.05
9.611						10.72			11.46			10.47			10.85			10.72
9.608						10.59			11.46			10.59			10.71			11.05
9.608						10.58			11.46			10.73			10.7			11.01
9.608						10.67			11.46			10.75			10.69			10.95
9.605						10.86			11.46			10.48			10.67			10.63
9.605						12.07			11.45			11.19			11.62			10.5
9.603						11.76			11.45			11.04			11.42			10.37
9.598						10.72			11.45			10.89			10.99			11.4
9.597						10.47			11.45			10.73			10.99			11.18
9.597						10.28			11.45			10.42			10.92			11.21
9.593						10.64			11.45			10.87			10.87			11.25
9.588						10.89			11.45			10.86			10.84			11.09
9.586						11.15			11.45			10.33			10.83			10.95
9.586						10.69			11.45			9.893			10.81			10.78
9.579						10.95			11.45			10.69			10.8			10.96
9.577						11.19			11.45			10.38			10.71			10.66
9.577						10.72			11.45			10.15			10.69			11.18
9.575						10.62			11.45			10.61			10.64			10.91
9.574						10.31			11.45			10.49			10.41			10.74
9.565						12.05			11.44			11.58			12.42			9.922
9.564						11.59			11.44			11.13			11.48			10.72
9.557						11.29			11.44			11.25			11.34			10.9
9.552						10.7			11.44			10.72			11.11			11.15
9.551						10.98			11.44			10.66			11.05			11.31
9.551						10.65			11.44			10.41			10.85			10.62
9.55						11.16			11.44			10.32			10.76			11.03
9.549						10.78			11.44			10.54			10.75			11.08
9.538						10.58			11.44			10.61			10.7			11.09
9.537						10.83			11.44			10.41			10.61			10.57
9.529						10.28			11.44			9.988			10.2			10.66
9.525						10.04			11.44			10.16			10.2			10.87
9.525						11.98			11.43			11.21			11.74			10.48
9.524						11.9			11.43			10.93			11.67			10.6
9.524						11.77			11.43			11.15			11.59			10.51
9.523						11.48			11.43			10.73			11.45			10.37
9.519						11.92			11.43			11			11.09			10.47
9.518						11.01			11.43			10.45			11.05			10.92
9.514						13.58			11.43			9.462			10.86			9.012
9.509						10.82			11.42			10.77			11.04			10.98
9.502						10.84			11.42			10.64			10.73			11.16
9.501						10.19			11.42			10.12			10.59			10.79
9.494						10.44			11.42			10.39			10.53			10.73
9.493						10.9			11.42			10.49			10.48			10.82
9.491						11.62			11.41			11.44			11.89			11.1
9.489						11.68			11.41			10.96			11.41			10.64
9.486						10.65			11.41			10.9			11.06			11.48
9.482						10.8			11.41			10.36			10.84			10.79
9.482						10.45			11.41			10.56			10.84			11.1
9.48						10.8			11.41			10.39			10.75			10.82
9.478						11.02			11.41			10.14			10.56			10.43
9.474						10.53			11.41			10.23			10.56			10.29
9.469						10.77			11.41			10.29			10.55			10.66
9.466						11.84			11.4			11.3			11.84			10.63
9.464						11.89			11.4			11.49			11.72			9.998
9.458						10.59			11.4			10.65			10.99			11.09
9.456						10.62			11.4			10.36			10.97			11.07
9.45						10.73			11.4			10.76			10.89			11.1
9.446						10.77			11.4			10.63			10.85			11
9.445						10.55			11.4			10.49			10.84			10.78
9.443						10.37			11.4			10.74			10.82			11.07
9.443						10.66			11.4			10.86			10.7			11.08
9.44						10.67			11.4			10.61			10.52			10.95
9.439						10.45			11.4			10.47			10.5			10.74
9.433						10.39			11.4			10.15			10.33			10.8
9.432						10.46			11.39			10.76			10.88			11.02
9.432						10.44			11.39			10.32			10.68			10.9
9.431						10.91			11.39			10.41			10.64			10.77
9.43						9.895			11.39			10.15			10.28			10.61
9.429						11.8			11.38			11.1			11.42			10.17
9.427						10.9			11.38			10.64			10.97			10.98
9.426						10.55			11.38			10.38			10.82			10.73
9.422						10.3			11.38			10.33			10.76			10.9
9.422						10.53			11.38			10.73			10.75			10.99
9.42						10.81			11.38			10.5			10.74			10.74
9.42						10.82			11.38			9.902			10.7			10.78
9.419						10.74			11.38			10.63			10.59			10.98
9.418						12.35			11.37			10.87			11.55			9.495
9.415						11.2			11.37			11.17			11.11			11.19
9.413						10.79			11.37			10.35			11.03			10.85
9.406						10.66			11.37			10.88			11.03			11.19
9.406						10.89			11.37			10.85			10.74			10.95
9.405						10.47			11.37			10.31			10.56			10.86
9.404						10.2			11.37			10.46			10.51			10.92
9.402						11.99			11.36			11.13			11.59			10.3
9.402						10.89			11.36			10.74			10.94			10.86
9.401						10.67			11.36			10.5			10.94			11.02
9.401						10.87			11.36			10.57			10.83			11.06
9.401						10.72			11.36			10.21			10.74			10.86
9.399						10.65			11.36			10.7			10.74			11.11
9.399						10.54			11.36			10.47			10.73			11
9.398						10.85			11.36			10.23			10.57			10.53
9.398						10.6			11.36			10.42			10.55			10.83
9.396						10.41			11.36			10.33			10.55			10.63
9.395						10.3			11.36			10.33			10.53			10.34
9.395						10.65			11.35			10.52			11.05			10.81
9.393						10.84			11.35			10.83			11.01			11.2
9.391						11.02			11.35			10.31			11			10.95
9.389						11.33			11.35			11.2			10.88			10.49
9.387						10.53			11.35			10.76			10.85			10.7
9.386						10.49			11.35			10.64			10.85			11.14
9.384						10.67			11.35			10.78			10.66			11.06
9.384						10.4			11.35			10.28			10.63			10.74
9.384						10.94			11.35			11.01			10.61			10.42
9.383						10.47			11.35			10.09			10.46			10.52
9.382						10.88			11.34			10.7			11.1			11.19
9.381						10.84			11.34			10.66			10.98			10.95
9.38						10.19			11.34			10.3			10.8			10.72
9.377						11.05			11.34			10.43			10.79			10.63
9.375						10.63			11.34			10.19			10.78			10.35
9.375						10.35			11.34			10.44			10.76			10.8
9.373						10.31			11.34			10.69			10.71			11.17
9.373						10.91			11.34			10.46			10.66			10.48
9.367						10.47			11.34			10.43			10.56			10.93
9.362						10.42			11.34			10.17			10.44			10.67
9.361						10.76			11.34			10.36			10.4			10.62
9.361						10.33			11.33			10.7			11.24			10.93
9.359						10.87			11.33			10.49			10.94			10.94
9.359						10.7			11.33			10.44			10.85			10.49
9.358						10.78			11.33			10.38			10.75			10.39
9.352						10.63			11.33			9.852			10.68			10.58
9.35						10.82			11.33			10.93			10.66			10.92
9.345						10.89			11.33			10.38			10.62			10.75
9.345						10.08			11.33			9.569			10.62			10.05
9.344						10.78			11.33			10.43			10.61			10.74
9.343						9.914			11.33			10.02			10.6			10.45
9.341						10.11			11.33			10.13			10.59			10.77
9.34						10.03			11.33			10.4			10.47			11.01
9.34						9.996			11.33			10.04			10.46			10.57
9.34						10.24			11.33			10.14			10.44			10.62
9.339						10.44			11.33			10.11			10.26			10.51
9.337						11.41			11.32			11.73			11.96			11.17
9.337						10.91			11.32			10.38			10.92			10.76
9.336						10.46			11.32			10.78			10.85			11.36
9.335						10.92			11.32			10.76			10.83			11.02
9.334						11.31			11.32			10.62			10.74			10.82
9.333						10.6			11.32			9.907			10.64			10.63
9.332						10.85			11.32			9.875			10.61			10.81
9.332						10.59			11.32			10.37			10.52			10.72
9.33						10.26			11.32			10.1			10.46			10.19
9.325						10.53			11.32			10.23			10.29			10.4
9.324						10.76			11.32			10.51			10.28			9.89
9.324						10.69			11.32			10.18			10.26			10.83
9.322						10.48			11.32			10.4			10.25			10.73
9.32						10.51			11.32			10.06			10.18			10.29
9.32						11.64			11.31			10.79			11.1			10.36
9.32						11.12			11.31			11.06			10.96			10.76
9.317						10.76			11.31			10.54			10.88			10.64
9.317						10.71			11.31			10.8			10.84			10.9
9.317						10.53			11.31			10.73			10.81			11.1
9.314						11			11.31			10.35			10.74			10.48
9.313						10.81			11.31			10.58			10.74			10.63
9.311						10.55			11.31			10.08			10.74			11.28
9.31						10.66			11.31			10.57			10.7			10.97
9.309						10.79			11.31			10.44			10.68			10.7
9.307						10.77			11.31			10.67			10.68			10.57
9.307						10.74			11.31			10.61			10.57			10.42
9.305						10.46			11.31			10.69			10.57			10.98
9.304						10.63			11.31			10.86			10.55			10.7
9.304						10.53			11.31			9.932			10.37			10.73
9.303						10.49			11.31			10.33			10.32			10.58
9.298						11.78			11.3			10.97			11.46			10.45
9.297						10.62			11.3			10.69			10.97			11.04
9.293						10.8			11.3			10.77			10.95			11.32
9.292						10.9			11.3			10.22			10.94			10.19
9.292						10.06			11.3			10.22			10.91			11.25
9.291						10.96			11.3			10.15			10.77			11.3
9.289						10.75			11.3			10.76			10.72			10.99
9.287						11.09			11.3			10.44			10.66			10.66
9.286						10.78			11.3			10.42			10.65			10.58
9.284						10.4			11.3			10.45			10.61			10.76
9.283						10.92			11.3			10.21			10.6			10.46
9.282						10.66			11.3			10.53			10.58			10.94
9.281						10.68			11.3			10.42			10.45			10.86
9.281						11.04			11.3			9.792			10.17			10.55
9.28						10.8			11.29			11.01			11.35			11.37
9.278						10.95			11.29			11.07			11.15			10.58
9.277						10.57			11.29			10.76			11.05			11.19
9.277						10.82			11.29			10.59			10.99			11.14
9.276						10.65			11.29			10.72			10.99			11.31
9.276						11.23			11.29			10.68			10.96			10.76
9.276						11.13			11.29			10.67			10.96			11.02
9.274						10.91			11.29			10.72			10.87			11.13
9.274						10.77			11.29			10.01			10.8			10.53
9.274						10.87			11.29			10.38			10.72			10.69
9.274						10.23			11.29			10.38			10.7			10.56
9.273						10.71			11.29			10.84			10.68			10.62
9.271						10.92			11.29			10.38			10.67			10.75
9.27						10.72			11.29			10.63			10.63			10.63
9.269						10.63			11.29			10.48			10.63			10.85
9.269						10.5			11.29			10.46			10.63			10.65
9.268						10.32			11.29			10.27			10.63			10.85
9.266						10.41			11.29			10.36			10.58			10.58
9.264						10.42			11.29			10.5			10.55			10.71
9.264						10.26			11.29			10.63			10.55			11.17
9.262						10.27			11.29			10.18			10.51			10.64
9.262						10.41			11.29			10.48			10.49			10.7
9.261						10.35			11.29			10.04			10.42			10.31
9.26						10.35			11.29			10.33			10.37			10.62
9.26						10.24			11.29			9.839			10.3			10.61
9.26						9.988			11.29			10.05			10.11			10.69
9.259						11.13			11.28			10.69			10.96			11.13
9.259						10.78			11.28			10.44			10.95			10.39
9.258						11.26			11.28			10.78			10.93			10.65
9.257						10.68			11.28			10.6			10.92			11.16
9.252						13.75			11.28			9.946			10.91			7.95
9.251						10.78			11.28			10.45			10.91			10.87
9.251						10.4			11.28			10.52			10.86			10.9
9.25						11.1			11.28			10.87			10.79			10.79
9.249						11.09			11.28			10.56			10.75			10.59
9.249						10.78			11.28			10.06			10.73			10.99
9.247						10.77			11.28			10.68			10.71			10.84
9.244						10.39			11.28			9.979			10.71			10.7
9.242						10.61			11.28			10.9			10.7			10.95
9.241						11.18			11.28			10.68			10.68			10.36
9.24						10.84			11.28			10.7			10.68			10.89
9.24						10.37			11.28			10.2			10.59			10.57
9.238						10.51			11.28			10.13			10.58			10.78
9.238						10.56			11.28			10.67			10.54			10.63
9.238						10.64			11.28			10.32			10.5			10.78
9.237						10.76			11.28			10.69			10.47			10.72
9.237						10.59			11.28			10.31			10.44			10.55
9.237						10.53			11.28			10.23			10.31			9.932
9.235						10.59			11.28			10.25			10.12			10.7
9.235						11.47			11.27			11.01			11.41			10.48
9.234						11			11.27			10.17			11.05			10.89
9.233						10.83			11.27			10.51			10.97			10.33
9.233						11.01			11.27			10.5			10.86			10.77
9.232						10.83			11.27			10.77			10.78			11.08
9.231						10.75			11.27			10.79			10.77			10.65
9.228						10.57			11.27			10.34			10.7			11.01
9.227						10.75			11.27			10.7			10.68			10.88
9.227						10.74			11.27			10.47			10.67			10.64
9.226						10.44			11.27			10.55			10.52			10.93
9.226						10.47			11.27			10.35			10.38			10.93
9.224						10.05			11.27			10.37			10.29			10.42
9.219						10.74			11.26			10.81			11			10.89
9.217						10.68			11.26			10.84			10.99			10.82
9.217						10.72			11.26			10.38			10.88			10.68
9.216						10.92			11.26			10.65			10.82			10.87
9.216						10.7			11.26			10.79			10.8			10.77
9.213						10.97			11.26			10.6			10.79			10.62
9.213						10.61			11.26			10.47			10.78			10.82
9.211						10.52			11.26			10.75			10.78			11.19
9.211						10.65			11.26			10.37			10.76			10.72
9.211						10.58			11.26			10.47			10.73			10.99
9.211						10.62			11.26			10.42			10.69			10.95
9.21						10.46			11.26			10.57			10.6			10.65
9.21						10.5			11.26			10.49			10.53			10.53
9.21						10.44			11.26			10.38			10.51			10.63
9.21						10.32			11.26			10.55			10.32			10.84
9.209						10.26			11.26			9.925			10.26			10.6
9.206						12.15			11.25			10.21			11.45			9.844
9.203						10.91			11.25			11.01			11.14			10.93
9.203						11.04			11.25			10.85			11.04			10.89
9.202						10.56			11.25			10.52			10.99			10.97
9.201						10.57			11.25			10.4			10.83			11.05
9.2						10.36			11.25			10.74			10.8			11.13
9.199						10.72			11.25			10.46			10.71			10.85
9.197						10.8			11.25			10.53			10.69			10.71
9.195						10.59			11.25			10.58			10.68			10.84
9.195						11.04			11.25			10.2			10.67			10.97
9.195						10.85			11.25			11.12			10.61			10.52
9.194						10.77			11.25			10.98			10.58			10.6
9.193						10.39			11.25			10.69			10.53			10.48
9.193						10.82			11.25			10.92			10.51			10.44
9.192						10.85			11.25			10.61			10.48			10.43
9.192						10.05			11.25			10.26			10.46			10.65
9.191						10.75			11.25			10.6			10.45			10.58
9.19						10.5			11.25			9.886			10.4			10.53
9.189						10.13			11.25			10.24			10.4			9.895
9.189						10.24			11.25			10.14			10.18			10.87
9.188						10.16			11.25			10.38			9.867			10.81
9.188						11.65			11.24			10.79			11.23			10.25
9.187						10.96			11.24			10.52			10.79			10.86
9.186						10.52			11.24			10.19			10.76			11.27
9.183						11.16			11.24			10.57			10.73			10.3
9.183						10.74			11.24			10.72			10.72			10.71
9.183						10.59			11.24			10.53			10.69			10.47
9.182						10.51			11.24			10.53			10.67			10.83
9.182						10.34			11.24			10.01			10.61			10.74
9.181						10.66			11.24			10.73			10.6			10.69
9.181						10.49			11.24			10.52			10.57			10.86
9.179						10.43			11.24			10.41			10.57			10.81
9.178						10.33			11.24			10.52			10.57			10.73
9.176						10.62			11.24			10.45			10.56			10.69
9.175						10.27			11.24			10.3			10.43			10.75
9.173						10.59			11.23			10.63			10.93			10.72
9.172						13			11.23			9.993			10.89			9.068
9.171						10.99			11.23			10.72			10.87			10.62
9.171						11.42			11.23			10.52			10.83			11.16
9.171						10.71			11.23			10.31			10.78			10.67
9.169						10.51			11.23			10.47			10.77			10.45
9.169						10.54			11.23			10.24			10.7			10.71
9.167						10.44			11.23			10.3			10.66			10.82
9.166						10.7			11.23			10.81			10.64			10.4
9.165						10.54			11.23			10.36			10.59			10.55
9.163						10.63			11.23			10.74			10.52			10.57
9.16						10.91			11.23			10.63			10.38			10.91
9.16						10.06			11.23			10.18			10.12			10.76
9.16						9.894			11.23			9.542			9.782			9.816
9.159						10.99			11.22			11.19			11.13			10.87
9.158						10.19			11.22			10.45			10.91			10.83
9.158						10.53			11.22			10.47			10.89			10.98
9.157						10.8			11.22			10.5			10.87			10.59
9.157						10.44			11.22			10.53			10.84			10.9
9.157						11.21			11.22			10.47			10.83			10.69
9.156						10.87			11.22			10.61			10.83			10.54
9.155						10.49			11.22			10.23			10.82			10.56
9.153						10.4			11.22			10.34			10.82			11.07
9.153						10.21			11.22			10.27			10.82			11.1
9.153						10.51			11.22			10.36			10.76			10.58
9.152						10.68			11.22			10.3			10.75			10.63
9.151						10.24			11.22			10.56			10.75			10.74
9.151						10.29			11.22			10.51			10.72			10.86
9.151						10.56			11.22			9.933			10.65			10.73
9.151						10.45			11.22			10.37			10.65			11
9.149						10.61			11.22			10.36			10.63			10.57
9.148						10.87			11.22			10.18			10.59			10.46
9.148						10.61			11.22			10.37			10.59			10.57
9.148						10.42			11.22			10.68			10.59			10.65
9.148						10.39			11.22			10.42			10.59			10.87
9.147						10.6			11.22			10.27			10.44			10.58
9.147						10.48			11.22			10.2			10.34			10.67
9.147						10.55			11.22			10.52			10.19			10.61
9.146						10.31			11.22			9.921			10.11			10.54
9.146						10.65			11.21			10.51			11.16			11.3
9.145						10.7			11.21			10.92			11.04			10.41
9.145						10.55			11.21			10.8			10.88			10.71
9.145						10.46			11.21			10.63			10.85			10.88
9.145						11.06			11.21			10.53			10.84			10.16
9.144						10.47			11.21			10.45			10.83			10.82
9.144						10.56			11.21			10.39			10.79			10.51
9.144						10.74			11.21			10.93			10.76			10.44
9.144						10.5			11.21			10.61			10.69			10.65
9.143						10.62			11.21			10.62			10.64			10.78
9.141						11.17			11.21			10.86			10.62			10.29
9.141						10.68			11.21			10.71			10.6			11.06
9.139						10.47			11.21			10.18			10.58			10.59
9.139						10.43			11.21			10.36			10.57			10.71
9.138						10.48			11.21			10.65			10.46			10.45
9.136						10.32			11.21			10.25			10.36			10.68
9.136						11.01			11.21			9.607			10.23			10.12
9.135						11.93			11.2			11.17			11.89			10.25
9.135						11.57			11.2			10.97			11.23			10.51
9.134						11.29			11.2			11.12			11.14			11.46
9.133						11.11			11.2			10.88			11.07			10.89
9.132						10.9			11.2			10.5			10.9			10.75
9.132						10.77			11.2			10.52			10.89			10.89
9.131						10.32			11.2			10.54			10.87			10.98
9.131						10.65			11.2			10.52			10.78			10.74
9.129						10.5			11.2			10.4			10.73			10.76
9.128						10.66			11.2			10.11			10.69			11.01
9.128						10.08			11.2			10.45			10.68			10.59
9.126						10			11.2			9.707			10.66			10.29
9.126						10.12			11.2			10.1			10.64			10.72
9.125						10.73			11.2			10.74			10.61			10.56
9.125						10.78			11.2			10.39			10.55			10.6
9.125						10.69			11.2			10.97			10.55			10.57
9.125						10.54			11.2			10.62			10.52			10.92
9.125						10.76			11.2			10.17			10.43			10.42
9.124						10.67			11.2			10.32			10.31			10.64
9.124						10.99			11.19			10.49			11.07			10.3
9.124						11.03			11.19			10.63			10.94			10.88
9.123						10.72			11.19			10.5			10.86			11.01
9.121						10.46			11.19			10.49			10.85			10.71
9.12						10.54			11.19			10.46			10.82			10.81
9.12						10.39			11.19			10.4			10.72			10.71
9.12						10.41			11.19			10.1			10.69			10.71
9.119						10.58			11.19			10.63			10.68			10.94
9.116						10.95			11.19			10.66			10.65			10.45
9.116						10.38			11.19			10.23			10.64			10.82
9.116						10.46			11.19			10.38			10.61			10.82
9.116						10.39			11.19			10.5			10.6			11
9.115						10.57			11.19			10.12			10.54			10.64
9.115						10.8			11.19			9.991			10.53			11.35
9.114						10.28			11.19			10.2			10.51			10.52
9.113						10.38			11.19			9.884			10.49			11.07
9.113						10.35			11.19			10.11			10.47			10.46
9.113						10.21			11.19			10.1			10.47			10.44
9.112						10.94			11.19			10.57			10.46			10.35
9.111						10.86			11.19			10.42			10.46			10.75
9.11						10.97			11.19			10.07			10.38			10.44
9.109						10.42			11.18			10.67			10.99			11.27
9.108						10.68			11.18			10.96			10.89			11.13
9.107						10.29			11.18			10.65			10.88			10.81
9.106						10.72			11.18			10.72			10.84			10.31
9.105						10.7			11.18			10.06			10.82			10.91
9.104						11.29			11.18			10.69			10.77			10.49
9.102						10.75			11.18			10.26			10.77			10.69
9.102						10.34			11.18			10.46			10.74			10.71
9.102						10.56			11.18			10.45			10.73			11.02
9.101						10.34			11.18			10.6			10.65			10.77
9.101						10.54			11.18			9.923			10.63			10.62
9.099						10.87			11.18			10.31			10.6			11.07
9.099						10.45			11.18			10.67			10.58			10.43
9.098						10.4			11.18			10.77			10.58			10.52
9.096						10.96			11.18			10.34			10.57			10.42
9.095						10.82			11.18			10.39			10.56			10.99
9.095						10.57			11.18			10.27			10.53			10.67
9.095						10.5			11.18			10.1			10.48			10.46
9.094						10.57			11.18			10.23			10.29			10.37
9.094						10.26			11.18			10			10.26			10.56
9.093						10.72			11.18			10.59			10.17			10.8
9.093						9.975			11.18			10.19			10.11			10.57
9.092						10.67			11.17			10.44			10.83			10.75
9.092						10.47			11.17			10.59			10.81			10.87
9.091						10.8			11.17			10.19			10.71			10.4
9.091						10.73			11.17			10.22			10.66			10.47
9.09						10.45			11.17			10.03			10.5			10.97
9.09						10.69			11.17			10.63			10.12			10.96
9.09						10.5			11.17			9.91			9.799			10.56
9.09						11.33			11.16			10.65			10.85			10.33
9.09						10.36			11.16			10.7			10.83			10.85
9.089						10.74			11.16			10.4			10.79			11.08
9.089						10.72			11.16			10.62			10.63			10.61
9.089						10.49			11.16			10.56			10.59			10.58
9.088						10.66			11.16			10.7			10.57			10.56
9.087						10.64			11.16			10.43			10.56			10.62
9.087						10.45			11.16			10.71			10.55			10.63
9.086						10.87			11.16			10.58			10.53			10.58
9.086						10.58			11.16			10.11			10.46			10.67
9.085						10.62			11.16			10.59			10.42			10.66
9.085						10.62			11.16			10.72			10.39			10.68
9.085						10.8			11.16			10.65			10.37			10.59
9.085						11.37			11.15			10.91			11.13			11.07
9.083						10.38			11.15			10.59			10.95			10.9
9.083						10.56			11.15			10.6			10.89			10.87
9.082						10.77			11.15			10.1			10.84			10.96
9.081						10.81			11.15			10.69			10.83			10.62
9.08						11.08			11.15			11.22			10.82			10.77
9.079						10.68			11.15			10.87			10.82			10.28
9.078						10.88			11.15			10.93			10.76			10.44
9.076						10.86			11.15			10.92			10.7			10.66
9.075						10.83			11.15			10.16			10.66			11.2
9.075						10.42			11.15			10.62			10.64			10.94
9.075						10.58			11.15			10.82			10.62			10.55
9.074						10.33			11.15			10.33			10.6			10.8
9.073						11			11.15			10.21			10.59			10.6
9.071						10.87			11.15			9.786			10.59			11.14
9.07						10.46			11.15			10.19			10.54			10.6
9.07						10.19			11.15			10.49			10.53			10.78
9.069						10.57			11.15			10.56			10.52			10.89
9.068						10.55			11.15			10.41			10.5			10.73
9.068						10.23			11.15			10.33			10.5			10.71
9.066						10.64			11.15			10.21			10.43			10.82
9.066						10.41			11.15			10.46			10.42			10.66
9.065						10.39			11.15			10.66			10.41			10.53
9.065						10.34			11.15			10.4			10.35			10.42
9.064						10.48			11.15			10.31			10.29			10.85
9.064						10.46			11.15			10.23			10.27			10.53
9.064						10.82			11.14			10.88			10.95			11.21
9.064						10.64			11.14			10.55			10.87			10.5
9.062						10.7			11.14			10.3			10.86			10.92
9.062						11.03			11.14			10.51			10.81			10.5
9.062						10.53			11.14			10.91			10.78			10.44
9.062						10.35			11.14			10.58			10.72			10.84
9.061						10.63			11.14			10.46			10.7			10.71
9.06						10.85			11.14			11			10.69			10.56
9.059						10.82			11.14			10.42			10.65			10.65
9.057						10.48			11.14			10.37			10.57			10.66
9.056						10.73			11.14			9.931			10.53			10.9
9.055						10.42			11.14			10.62			10.53			11
9.053						10.29			11.14			10.46			10.53			10.7
9.052						10.57			11.14			10.38			10.52			10.78
9.052						10.5			11.14			10.39			10.47			10.43
9.051						10.75			11.14			9.966			10.43			10.43
9.051						10.27			11.14			9.676			10.25			10.75
9.051						10.32			11.13			10.47			11.04			11.2
9.05						10.64			11.13			10.49			10.83			10.54
9.05						10.45			11.13			10.37			10.83			10.54
9.049						10.24			11.13			10.82			10.78			11.02
9.049						10.85			11.13			10.27			10.62			10.62
9.048						11.05			11.13			10.3			10.61			10.74
9.047						10.64			11.13			10.97			10.6			10.52
9.047						10.13			11.13			10.26			10.6			10.71
9.045						10.31			11.13			10.69			10.57			11.12
9.044						10.39			11.13			10.08			10.55			11.07
9.044						10.77			11.13			10.7			10.5			10.4
9.043						10.41			11.13			10.47			10.4			10.56
9.042						10.61			11.13			10.79			10.39			10.47
9.042						10.14			11.13			10.24			10.22			10.66
9.042						10.25			11.12			10.69			10.84			11.26
9.042						10.66			11.12			10.91			10.82			10.93
9.041						10.47			11.12			10.37			10.72			10.82
9.04						10.7			11.12			10.65			10.71			11.14
9.04						10.66			11.12			10.69			10.7			11.2
9.039						10.8			11.12			10.55			10.68			10.76
9.039						10.47			11.12			10.29			10.66			10.79
9.039						10.45			11.12			10.65			10.62			10.68
9.038						11			11.12			10.48			10.6			10.86
9.038						10.74			11.12			10.93			10.58			10.54
9.038						10.38			11.12			9.692			10.55			10.56
9.035						10.35			11.12			10.22			10.55			10.37
9.034						10.54			11.12			10.44			10.51			10.73
9.034						10.33			11.12			10.42			10.45			10.59
9.033						10.51			11.12			9.985			10.28			10.66
9.033						10.3			11.12			10.14			10.19			10.53
9.032						10.77			11.12			10.36			10.03			10.66
9.031						10.9			11.11			10.59			10.73			10.57
9.03						10.23			11.11			10.5			10.73			10.86
9.029						11.03			11.11			10.69			10.72			10.41
9.029						10.44			11.11			10.29			10.72			10.49
9.029						10.38			11.11			10.74			10.63			10.97
9.028						10.43			11.11			10.39			10.61			10.78
9.028						10.37			11.11			10.42			10.61			10.79
9.028						10.38			11.11			10.32			10.6			10.58
9.028						11.27			11.11			10.16			10.57			10.09
9.028						10.46			11.11			10.07			10.53			10.37
9.027						10.6			11.11			10.29			10.44			10.47
9.027						10.42			11.1			10.93			10.8			10.7
9.027						10.58			11.1			10.55			10.75			10.68
9.026						10.55			11.1			10.38			10.73			10.74
9.026						10.49			11.1			10.13			10.71			10.51
9.025						10.77			11.1			10.61			10.64			10.58
9.025						10.74			11.1			10.88			10.63			10.49
9.023						10.58			11.1			10.4			10.62			10.19
9.022						10.45			11.1			10.47			10.56			10.52
9.022						10.48			11.1			10.29			10.55			10.67
9.022						10.54			11.1			10.76			10.52			10.38
9.022						10.51			11.1			10.71			10.46			10.98
9.021						10.32			11.1			10.44			10.44			10.69
9.021						10.48			11.1			10.29			10.38			10.42
9.02						10.4			11.1			10.06			10.26			10.48
9.02						10.77			11.1			10.25			10.14			10.91
9.02						10.35			11.1			10.51			10.14			10.68
9.019						10.3			11.1			10.24			10.06			10.53
9.019						10.94			11.09			11.32			11.42			10.96
9.019						10.72			11.09			10.52			10.87			10.76
9.017						10.94			11.09			10.54			10.84			10.82
9.015						10.73			11.09			10.41			10.68			10.78
9.015						10.57			11.09			10.26			10.63			10.4
9.014						10.19			11.09			10.55			10.63			10.57
9.014						10.59			11.09			10.53			10.6			10.33
9.013						10.36			11.09			10.29			10.6			10.89
9.013						10.47			11.09			9.904			10.45			10.83
9.013						10.38			11.09			10.1			10.45			10.47
9.011						10.23			11.09			10.07			10.41			10.73
9.009						10.62			11.09			10.39			10.39			10.56
9.009						10.31			11.09			10.3			10.37			10.6
9.009						10.57			11.09			10.32			10.25			10.3
9.007						10.39			11.08			10.47			11.01			11.17
9.007						10.35			11.08			10.49			11			11.03
9.007						10.46			11.08			10.57			10.95			10.73
9.007						11			11.08			10.06			10.91			11.15
9.007						10.55			11.08			10.46			10.9			10.63
9.006						10.68			11.08			10.45			10.83			10.53
9.005						10.13			11.08			10.61			10.76			10.83
9.005						10.47			11.08			11.02			10.71			10.52
9.004						10.49			11.08			10.53			10.7			10.91
9.004						10.56			11.08			9.888			10.69			10.88
9.003						10.48			11.08			10.49			10.67			10.32
9.002						10.73			11.08			10.74			10.52			10.54
9.001						10.43			11.08			10.18			10.52			10.55
9						10.55			11.08			10.29			10.42			10.51
9						11.07			11.08			10.6			10.39			10.3
9						10.29			11.08			10.43			10.35			10.62
9						10.2			11.08			9.998			9.657			10.52
8.999						10.48			11.07			10.67			11.01			10.68
8.999						10.46			11.07			10.64			10.84			10.86
8.998						10.57			11.07			10.36			10.82			10.64
8.997						10.45			11.07			10.43			10.81			11.04
8.996						11.15			11.07			10.45			10.72			10.09
8.995						10.1			11.07			10.3			10.6			10.78
8.995						10.68			11.07			10.58			10.55			10.74
8.995						10.69			11.07			9.958			10.5			10.5
8.992						10.43			11.07			10.1			10.47			10.63
8.992						10.08			11.07			10.53			10.45			10.81
8.991						10.07			11.07			10.14			10.38			10.82
8.991						10.42			11.07			10.6			10.32			10.52
8.991						10.33			11.07			10.24			10.28			10.75
8.991						11.77			11.06			10.43			11.18			10.13
8.989						10.54			11.06			11.14			11.18			10.86
8.989						11			11.06			10.45			10.99			10.32
8.988						10.34			11.06			10.62			10.85			10.61
8.988						10.73			11.06			10.45			10.79			11
8.988						10.56			11.06			10.53			10.63			10.79
8.987						10.51			11.06			10.34			10.63			10.24
8.986						10.92			11.06			10.65			10.59			10.62
8.984						10.6			11.06			10.33			10.57			10.8
8.984						10.32			11.06			10.69			10.54			11.25
8.984						10.37			11.06			10.05			10.48			10.57
8.984						10.31			11.06			10.26			10.4			10.49
8.982						10.2			11.06			10.1			10.32			10.42
8.982						10.36			11.06			10.47			10.21			10.7
8.981						10.68			11.06			10.46			10.04			10.69
8.981						10.14			11.06			10.16			9.952			10.56
8.981						11.04			11.05			11.31			11.1			10.82
8.98						11.3			11.05			10.65			11			10.6
8.98						10.5			11.05			11.02			10.81			10.85
8.979						10.76			11.05			10.32			10.77			10.71
8.979						10.64			11.05			10.81			10.77			10.84
8.979						10.45			11.05			10.39			10.74			11.07
8.977						10.22			11.05			10.29			10.64			10.86
8.976						10.31			11.05			10.29			10.6			10.72
8.976						10.66			11.05			10.18			10.59			10.4
8.975						10.42			11.05			10.5			10.59			10.63
8.975						10.37			11.05			10.7			10.59			10.76
8.973						10.32			11.05			10.29			10.59			10.55
8.972						10.62			11.05			10.4			10.56			10.67
8.971						10.52			11.05			9.824			10.51			10.55
8.971						10.77			11.05			10.73			10.49			10.28
8.971						10.52			11.05			10.36			10.44			10.67
8.971						10.3			11.05			9.797			10.38			10.68
8.97						10.37			11.05			10.14			10.34			10.76
8.969						10.52			11.05			9.941			10.22			10.28
8.969						10.15			11.05			9.735			10.11			10.24
8.968						11.06			11.04			10.54			10.89			10.74
8.967						10.85			11.04			11.12			10.88			11.16
8.967						10.61			11.04			10.32			10.8			10.4
8.967						10.67			11.04			10.61			10.78			10.35
8.966						10.63			11.04			10.59			10.73			10.86
8.966						10.68			11.04			10.88			10.55			10.23
8.965						10.68			11.04			10.61			10.49			10.33
8.964						10.53			11.04			10.59			10.44			10.7
8.964						9.962			11.04			10.38			10.38			10.55
8.963						9.835			11.04			10.04			10.25			9.995
8.963						10.25			11.04			10.25			10.21			10.43
8.961						10.33			11.03			10.67			11.03			10.33
8.96						10.76			11.03			10.46			10.89			10.28
8.959						10.3			11.03			10.42			10.88			10.59
8.958						10.34			11.03			9.878			10.78			10.68
8.957						10.08			11.03			10.23			10.77			11.12
8.957						10.7			11.03			10.51			10.75			10.31
8.957						10.38			11.03			10.66			10.75			10.7
8.957						10.6			11.03			10.19			10.61			10.74
8.952						10.81			11.03			9.897			10.46			11.01
8.951						10.12			11.03			10.18			10.42			10.77
8.951						10.35			11.03			10.19			10.41			10.63
8.95						10.53			11.03			10.25			10.36			10.32
8.949						10.27			11.03			10.44			10.29			10.71
8.949						9.97			11.03			10.47			10.15			10.54
8.948						9.69			11.03			10.05			9.906			10.41
8.946						9.984			11.03			9.654			9.905			10.25
8.945						10.73			11.02			11.24			10.91			10.83
8.945						11.22			11.02			11.16			10.85			10.37
8.945						10.73			11.02			10.37			10.76			11.02
8.944						10.07			11.02			10.64			10.73			10.75
8.943						10.43			11.02			11.01			10.57			10.33
8.943						10.38			11.02			10.66			10.44			10.79
8.942						10.75			11.02			10.62			10.33			10.46
8.941						10.32			11.02			10.53			10.2			10.81
8.941						10.47			11.01			10.79			11.06			10.81
8.94						10.48			11.01			10.59			10.72			10.52
8.939						10.38			11.01			10.58			10.68			10.21
8.938						10.15			11.01			10.67			10.67			11.03
8.937						10.76			11.01			10.44			10.63			10.54
8.935						10.57			11.01			10.73			10.61			10.95
8.935						10.17			11.01			10.46			10.61			10.44
8.934						10.42			11.01			10.46			10.53			10.75
8.932						10.41			11.01			10.45			10.53			10.78
8.931						10.35			11.01			10.52			10.51			10.24
8.931						10.22			11.01			10.43			10.48			10.51
8.931						10.54			11.01			10.11			10.38			10.5
8.93						10.37			11.01			10.27			10.19			10.38
8.929						10.05			11.01			9.954			10.16			10.7
8.928						11.48			11			10.94			11.28			10.36
8.926						10.95			11			10.69			11.09			10.87
8.926						11.03			11			10.96			10.8			10.29
8.926						11.03			11			10.38			10.79			10.56
8.924						10.4			11			10.81			10.78			10.69
8.922						10.22			11			10.88			10.75			10.51
8.921						10.98			11			10.32			10.64			10.06
8.921						10.38			11			10.52			10.61			10.41
8.92						10.33			11			10.43			10.58			10.47
8.92						10.27			11			10.35			10.52			10.22
8.92						10.36			11			9.589			10.46			10.5
8.918						10.56			11			10.39			10.39			10.46
8.918						10.53			11			10.11			10.37			10.56
8.918						10.56			11			10.19			10.33			10.7
8.917						10.46			11			10.59			10.27			10.73
8.914						10.68			10.99			10.92			10.92			10.93
8.914						10.56			10.99			10.33			10.72			10.98
8.913						10.5			10.99			10.52			10.63			10.95
8.913						10.65			10.99			10.33			10.62			10.45
8.911						10.76			10.99			9.858			10.53			11.05
8.909						9.983			10.99			9.712			10.38			10.81
8.908						10.63			10.98			10.99			11.03			10.65
8.907						10.48			10.98			10.67			10.94			11.34
8.905						10.44			10.98			9.95			10.88			10.83
8.903						10.36			10.98			10.7			10.81			10.61
8.901						10.69			10.98			9.795			10.77			10.94
8.9						10.57			10.98			10.68			10.76			10.66
8.9						9.821			10.98			9.895			10.76			10.47
8.897						10.68			10.98			9.974			10.67			10.58
8.896						10.63			10.98			10.86			10.64			10.55
8.894						10.26			10.98			10.35			10.61			10.85
8.893						10.4			10.98			10.67			10.57			10.71
8.892						12.94			10.98			9.764			10.49			8.91
8.891						10.22			10.98			10.19			10.4			10.62
8.89						10.13			10.98			10.34			10.36			10.52
8.89						10.27			10.98			9.95			10.28			10.53
8.889						10.03			10.98			10.26			10.24			10.75
8.889						10.67			10.97			10.13			10.81			10.84
8.889						10.7			10.97			10.35			10.6			10.63
8.888						10.3			10.97			10.41			10.59			10.55
8.888						10.62			10.97			10.8			10.55			10.42
8.885						10.48			10.97			10.14			10.53			11.12
8.884						10.47			10.97			10.4			10.53			10.68
8.882						10.51			10.97			10.22			10.48			10.71
8.881						10.55			10.97			9.96			10.32			10.49
8.881						11.59			10.96			10.59			10.83			9.97
8.88						10.01			10.96			9.837			10.82			11.32
8.878						10.19			10.96			10.36			10.76			11.1
8.877						10.48			10.96			10.89			10.72			10.58
8.876						10.53			10.96			10.69			10.7			11.05
8.876						10.82			10.96			10.63			10.69			10.85
8.875						10.45			10.96			10.56			10.57			10.58
8.875						10.59			10.96			10.36			10.51			10.51
8.874						10.14			10.96			9.845			10.39			10.15
8.872						10.58			10.96			9.767			10.35			10.72
8.871						10.44			10.96			10.53			10.27			10.67
8.871						10.5			10.96			10.05			10.07			10.44
8.87						10.8			10.95			10.13			11.05			10.39
8.869						10.83			10.95			10.94			11.02			10.48
8.868						10.63			10.95			10.61			10.91			11.02
8.867						10.64			10.95			10.64			10.86			10.35
8.865						11.08			10.95			10.41			10.61			10.26
8.865						9.993			10.95			10.41			10.52			10.81
8.865						9.802			10.95			9.771			10.03			10.1
8.864						10.54			10.95			9.8			10.02			10.55
8.863						10.38			10.94			10.3			10.87			10.79
8.86						10.48			10.94			10.63			10.77			11.09
8.858						10.39			10.94			10.7			10.75			10.57
8.857						10.23			10.94			10.04			10.73			10.86
8.854						10.85			10.94			10.34			10.7			10.57
8.854						10.14			10.94			10.64			10.69			10.83
8.852						10.25			10.94			10.32			10.62			10.76
8.849						10.34			10.94			10.52			10.54			10.73
8.849						10.24			10.94			10.4			10.54			10.65
8.849						10.52			10.94			10.05			10.46			10.48
8.849						10.49			10.94			10.88			10.44			10.47
8.848						10.61			10.94			10.34			10.39			10.67
8.848						10.6			10.94			9.854			10.23			10.6
8.847						10.37			10.94			9.891			10.22			10.66
8.846						10.35			10.94			10.15			10.2			10.47
8.845						9.946			10.94			10.16			10.06			10.45
8.844						10.15			10.93			10.77			10.9			10.65
8.843						10.6			10.93			10.83			10.73			10.66
8.843						10.76			10.93			10.38			10.68			10.68
8.842						10.2			10.93			10.46			10.62			10.26
8.842						10.58			10.93			10.37			10.56			10.59
8.836						10.83			10.93			10.66			10.52			10.86
8.836						10.18			10.93			10.33			10.36			10.64
8.836						10.4			10.93			10.58			10.23			10.34
8.835						10.34			10.93			10.31			9.934			10.66
8.835						10.62			10.92			10.42			11.01			10.69
8.834						10.61			10.92			10.79			10.93			10.77
8.833						10.37			10.92			10.49			10.88			10.51
8.829						11.33			10.92			10.61			10.82			9.743
8.829						10.62			10.92			10.19			10.64			10.08
8.829						10.44			10.92			10.31			10.46			10.56
8.828						10.55			10.92			10.73			10.45			11
8.828						10.4			10.92			10.21			10.32			10.69
8.827						10.31			10.91			10.4			10.7			10.73
8.823						10.14			10.91			9.808			10.21			10.56
8.823						10.66			10.9			11.05			11.08			10.79
8.822						11.32			10.9			10.84			10.89			10.14
8.821						11.31			10.9			10.57			10.83			10.26
8.821						10.48			10.9			10.65			10.76			10.59
8.821						10.79			10.9			10.94			10.56			10.51
8.815						9.903			10.9			10.34			10.56			10.43
8.81						10.49			10.9			10.14			10.52			10.48
8.808						10.69			10.9			9.748			10.48			10.71
8.808						10.61			10.9			9.923			10.48			10.41
8.808						11.23			10.89			10.54			10.8			10.23
8.807						10.76			10.89			10.34			10.66			10.04
8.807						10.66			10.89			10.69			10.56			10.65
8.805						10.24			10.89			10.15			10.4			10.59
8.805						10.79			10.88			10.59			11.04			10.25
8.805						10.57			10.88			10.66			10.86			10.2
8.804						10.44			10.88			10.47			10.77			10.73
8.802						9.923			10.88			10.35			10.62			10.72
8.801						10.7			10.88			10.43			10.6			10.58
8.8						9.944			10.88			10.36			10.59			11
8.798						10.07			10.88			10.18			10.44			10.41
8.798						10.33			10.88			10.1			10.4			11.03
8.798						10.07			10.88			10.07			10.31			9.844
8.797						10.52			10.87			10.64			10.6			10.93
8.796						9.942			10.87			10.24			10.48			10.82
8.792						10.66			10.86			10.54			10.39			10.95
8.792						11.06			10.85			10.94			10.73			10.69
8.791						9.88			10.85			10.3			10.62			10.42
8.787						10.65			10.85			10.27			10.45			10.82
8.785						10.02			10.85			10.11			10.42			10.81
8.783						10.58			10.85			10.2			10.37			10.7
8.783						11.25			10.84			10.45			10.77			9.915
8.783						10.83			10.84			10.44			10.71			10.72
8.782						10.09			10.84			10.3			10.42			10.62
8.782						9.92			10.84			10.24			10.11			10.49
8.781						10.42			10.84			9.611			9.224			9.712
8.781						11.06			10.83			10.24			10.73			10.4
8.778						10.36			10.83			10.35			10.73			10.41
8.776						10.19			10.83			10.43			10.73			10.54
8.774						10.46			10.83			10.41			10.68			10.65
8.773						10.33			10.83			9.546			10.43			10.94
8.773						10.26			10.82			10.91			11.02			10.59
8.772						10.21			10.82			9.706			10.29			10.56
8.772						10.25			10.82			10.32			10.18			10.66
8.77						9.571			10.82			9.878			10.09			10.54
8.769						9.994			10.82			9.928			10			10.48
8.768						10.02			10.81			10.11			10.51			11.16
8.767						10.62			10.8			11.26			10.99			10.43
8.767						11			10.8			10.92			10.86			10.69
8.755						10.34			10.8			10.19			10.6			10.91
8.751						10.7			10.8			10.46			10.58			10.8
8.75						10.49			10.8			10.4			10.57			10.47
8.743						10.07			10.8			10.4			10.39			10.95
8.741						10.05			10.8			10.07			10.34			9.784
8.737						10.54			10.8			10.41			10.32			10.42
8.736						10.25			10.79			10.82			11.04			11.34
8.734						10.71			10.79			10.46			10.81			10.18
8.734						10.31			10.79			10.4			10.5			10.93
8.731						10.24			10.79			9.837			10.3			10.9
8.73						10.94			10.78			10.69			11.15			10.14
8.729						10.42			10.78			10.35			10.71			10.56
8.729						10.13			10.78			10.37			10.61			10.45
8.717						10.29			10.77			10.49			10.97			10.86
8.712						10.42			10.77			10.21			10.51			10.74
8.708						9.977			10.77			9.034			10.2			9.909
8.703						10.08			10.77			9.818			9.949			10.21
8.7						10.05			10.75			10.36			10.46			10.53
8.699						10.49			10.73			10.49			10.4			10.94
8.696						10.15			10.73			10.1			10.39			10.34
8.693						9.948			10.71			10.11			10.5			11.09
8.691						10.49			10.7			10.42			10.57			10.63
8.688						10.35			10.69			10.53			10.55			10.03
8.688						10.59			10.68			10.5			10.45			10.13
8.684						9.905			10.68			10.29			10.39			11.05
8.684						10.08			10.68			10.12			10.36			9.302
8.682						10.32			10.68			9.905			10.08			10.46
8.682						10.14			10.67			9.887			10.47			10.38
8.681						10.14			10.66			10.04			10.42			10.7
8.678						10.4			10.66			9.876			9.967			10.13
8.678						10.81			10.65			10.54			11.07			9.993
8.677						10.77			10.65			10.27			10.73			10.31
8.677						10.47			10.65			10.24			10.47			10.32
8.675						10.18			10.65			10.32			10.33			10.55
8.673						9.835			10.64			10.04			10.2			10.08
8.672						10.52			10.63			11.18			11.37			10.61
8.671						10.71			10.63			10.23			10.77			10.76
8.667						10.42			10.63			9.99			10.4			10.54
8.657						10.06			10.62			9.804			10.23			10.32
8.655						10.62			10.6			9.679			10.04			10.07
8.644						10.54			10.57			10.52			10.78			10.68
8.642						10.1			10.57			10.01			10.42			10.27
8.626						10.29			10.57			10.55			10.41			10.64
8.62						10.32			10.57			10.12			10.37			10.22
8.619						10.64			10.56			10.76			11.18			10.41
8.611						10.19			10.56			10.41			10.25			10.24
8.609						10.66			10.55			10.46			10.99			10.68
8.608						9.83			10.55			9.946			10.46			10.83
8.602						10.21			10.55			9.791			10.37			11.39
8.6						9.967			10.51			10.35			10.69			11.11
8.59						10.36			10.5			10.84			10.94			10.32
8.587						10.08			10.5			10.34			10.56			10.03
8.578						10.06			10.47			10.35			9.77			10.72
8.576						10.26			10.44			10.16			10.49			10.38
8.573						9.402			10.44			9.849			10.34			10.86
8.512						9.782			10.4			9.837			10.47			11.22
8.51						10.38			10.35			10.51			10.66			10.84
8.486						9.531			10.33			10.07			10.61			11
8.462						9.675			10.33			9.803			10.4			10.83
8.448						10.23			10.29			9.8			10.28			10.19
8.39						9.814			10.28			9.783			10.56			10.97
8.387						9.719			10.27			10.05			10.24			10.62
8.374						10.21			10.25			9.621			10.28			11.08
8.363						9.918			10.21			9.89			10.38			10.86
8.243						9.853			10.1			10			10.32			10.88
8.066						9.721			10.02			10.33			10.69			11.25
0
0
0
0
0

## Sheet: Supp 3
B
Correlation coefficient
U87 UBF-K	U251 Fib-K
0.140008	0.0115985
0.316328	0.679811
0.472418	0.739925
0.425159	0.376124
0.529199	-0.155951
0.576058	0.736795
0.502136	0.415343
0.185685	0.207173
0.620324	0.595968
0.651925	0.752187
0.687086	0.621405
0.564333	0.750513
0.417919	0.449609
0.550224	0.656354
0.631991	0.126113
0.50962	-0.158224
0.522645	-0.266435
0.428403	0.0452912
0.489466	-0.089986
0.302703	0.369672
0.254948	0.116443
0.391997	0.794033
0.376412	0.631006
0.375096	0.32998
0.389962	0.664117
0.398165	0.507618
0.555013	0.711458
0.354395	0.635698
0.622431	0.597591
0.217643	0.0871437
0.0489666	0.737724
0.669424	0.605485
0.589859	0.0820514
0.643368	0.13328
0.57661	0.854387
0.654847	0.73903
0.719164	0.251603
0.468617	0.394866
0.49408	0.257619
0.209209	0.345759
0.373625	0.206381
0.466601	0.498413
0.475668	0.360058
0.455774	0.195316
0.253517	0.738306
0.585834	0.229107
0.313543	0.0526621
0.561383	0.383297
0.615901	0.790796
0.558929	0.846013
0.448188	0.176943
0.312886	0.727286
0.480852	0.458987
0.556273	0.499279
0.00158932	0.18307
0.190578	-0.0190737
0.0410309	0.268232
0.308873	0.742975
0.172809	0.275241
0.396634	-0.0294471
0.34627	0.567627
0.175499	0.847044
0.222592	0.468584
0.432022	-0.0616365
-0.00188518	0.558545
0.272411	0.153944
0.0960686	0.297894
0.652052	0.754252
0.41289	0.443091
0.255954	0.0820884
0.598876	0.496652
0.567868	0.748187
0.516534	0.0841644
0.580946	0.183317
0.268238	-0.0276849
0.0843292	0.606647
0.523936	0.141585
0.635842	-0.118726
0.609112	-0.069462
0.583462	0.382506
0.578658	-0.0442163
0.607491	0.741369
0.374366	0.402457
0.347951	0.321732
0.220586	-0.0639841
0.407425	-0.0847688
0.629766
0.553004
0.285445
0.226542
0.23377
0.328247
0.412519
0.529959
0.427139
0.196256
0.632741
0.615166
0.666885
0.630113
0.511675
0.375464
0.147089
0.566011
0.663706
0.643247
0.63642
0.602329

## Sheet: Supp 6
B
Mean fluorescence
U87 siRNA NT	U87 siRNA KANSL2		HeLa siRNA NT	HeLa siRNA KANSL2
1255.24	377.704		2818.38	963.021
1489.43	382.99		2849.42	2653.1
1404.09	572.284		3418.31	522.065
1299.85	959.585		3883.01	1488.33
1103.8	270.418		3272.52	1447.24
1715.11	306.049		1870.84	2247.59
761.936	414.074		988.471	2724.27
1363.96	727.824		2645.16	1353.94
860.542	864.77		3018.47	753.161
1105.37	236.071		4372.85	567.202
1077.23	673.584		3648.77	935.104
2163.84	820.077		1029.12	1217.38
1173.98	816.697		3494.97	862.489
1873.51	1292.22		1939.07	984.269
989.104	408.389		2677.14	1130.23
1117.68	1226.94		2985.18	687.013
1374.33	478.849		2333.6	1560.76
1422.59	427.482		2484.17	1516.78
1306.15	466.781		2511.16	1033.55
1317.73	580.007		2601.03	1452.12
1351.12	454.811		3020.3	1470.71
1323.67	607.932		1969.98	1179.88
1267.24	260.964		2643.72	597.498
1134.5	364.593		2733.23	694.791
1261.95	348.313		1849.06	525.943
1440.63	904.925		2677.62	895.491
1500.15	318.199		2950.92	1098.32
1347.36	282.022		2053.78	836.411
1541.85	266.399		2505.69	629.772
1401.99	627.281		2328.17	601.375
1274.08	242.047		2929.19	810.366
1381.28	346.251		3192.31	800.527
1182.68	256.743		2561.04	1038.89
2167.27	375.348		2538.52	1053.07
1371.54	480.482		1964.03	947.455
1259.57	947.327		1406.4	1491.26
1401.5	775.956		3091.12	794.236
1931.02	322.592		2016.89	869.328
1984.06	516.554		2269.6	781.695
1673.92	425.922		325.939	970.03
1500.44	736.167		2497.48	1152.76
1819.22	721.327		1905.47	1114.36
2485.22	894.232		1442.01	885.128
	826.365		1275.06	1863.75
	265.849		1451.54	1412.41
	614.455		1463.03	778.464
	398.652		3366.05	1207.31
	393.308		2544.47	1272.89
	515.699		2559.68	661.802
	616.5		3059.31	798.894
	1102.74		948.348	1071.73
	402.018		2058.49	1098.56
	673.457		1752.02	981.085
	911.961		1361.91	1189.34
	1253.89			900.741
	598.88			804.074
	310.514			1390.55
	483.065			1531.5
	883.235			870.291
	1226.88			891.033
	605.827			516.078
	882.714			696.51
	330.622			827.998
	311.682			693.718
	871.354			1804.14
	977.902			880.28
	422.259			754.761
	555.924			1025.79
	327.5			1297.38
	1037.82			2053.38
				3294.02
				1255.93
				1296.57
				1948.39
				2648.61
				2401.17
				2081.67
				1564.01
				1434.92
				3092.78
				1510.4
				1184.8
				1464.88

## Sheet: Supp 7
A
	qPCRs
	45s								28s								18s
	shRNA NT			shRNA KANSL2 II					shRNA NT			shRNA KANSL2 II					shRNA NT			shRNA KANSL2 II
RFP	1	1	1	0.479136	0.407494	0.634951		RFP	1	1	1	0.677525	0.5759	0.634829		RFP	1	1	1	0.844284	0.751907	0.876091
KANSL2 RFP	1.82123	2.19779	1.64759	0.837511	1.33181	1.04085		KANSL2 RFP	1.84488	1.99889	2.81398	1.08185	1.80793	1.90202		KANSL2 RFP	2.9831	1.41127	1.40057	1.42577	0.878748	1.29918
B
Proliferation Assays
U87 RFP	U87 KANSL2-RFP		U87 shRNA NT	U87 shRNA KANSL2 I	U87 shRNA KANSL2 II
1	1.16884		1	0.794783	0.628658
1	1.42955		1	0.770699	0.54847
1	1.26443		1	0.798224	0.614645
1	1.24271		1	0.77758	0.637222
1	1.41217
1	1.2905
	U87								U251
	shRNA NT			shRNA KANSL2 II					shRNA NT			shRNA KANSL2 II
RFP	1	1	1	0.508381	0.505636	0.704256		RFP	1	1	1	0.141402	0.139948	0.232484
KANSL2 RFP	1.52038	1.50801	1.30774	0.958601	0.949613	0.968687		KANSL2 RFP	2.94858	2.63719	3.04877	0.329003	0.308313	0.450159
C
Cell cycle assays
S				G0/G1				G2/M
U87 shRNA NT	U87 shRNA KANSL2 I	U87 shRNA KANSL2 II		U87 shRNA NT	U87 shRNA KANSL2 I	U87 shRNA KANSL2 II		U87 shRNA NT	U87 shRNA KANSL2 I	U87 shRNA KANSL2 II
31.56	28.36	22.19		57.45	60.05	68.76		9.03	10.24	8.8
31.64	27.99	21.35		56.98	61.31	68.89		9.46	9.48	7.7
30.96	28	20.01		57.98	60.8	69.82		9.27	10.07	9.19
