# Supplementary material for: Nucleoli-localized KANSL2 as an epigenetic regulator of ribosome biogenesis in glioblastoma cells
Source: Commun Biol. 2026 Mar 5;9:535. doi: 10.1038/s42003-026-09808-3 (PMC13086876; doi:10.1038/s42003-026-09808-3)
Supplement: Supplementary file 3 — Supplementary Data 2 [file 42003_2026_9808_MOESM3_ESM.xlsx]

## Sheet: Hoja1
Term	Overlap	P-value	Adjusted P-value	Old P-value	Old Adjusted P-value	Odds Ratio	Combined Score	Genes
Ribosome	36/158	1.84889e-24	2.27414e-22	0	0	12.3235	673.447	MRPS15;MRPS14;MRPS11;RPLP0;MRPS10;MRPL15;MRPL13;MRPL11;MRPL33;RPS14;RPS16;MRPL1;RPS15A;RPL18A;RPS19;RPL36;RPS3;RPS11;RPS10;RPL41;RPS7;RPS8;RPS5;MRPL27;RPSA;RPS3A;MRPS7;MRPL21;MRPL22;RPS29;RPL27A;RPL24;RPL27;FAU;RPS21;RSL24D1
Parkinson disease	38/249	2.86486e-19	1.76189e-17	0	0	7.51915	321.042	NDUFB9;COX7B;NDUFA13;NDUFB7;NDUFA11;PSMD14;NDUFA12;PSMD13;NDUFB5;NDUFB1;UQCR11;COX7A2;COX5B;COX6A1;COX5A;PSMA7;UQCRH;PSMD8;TUBA1A;PSMB3;UQCRFS1;CYC1;NDUFA9;NDUFA7;NDUFA4;NDUFC2;UQCRHL;COX6B1;PSMA5;PSMC6;PSMA1;PSMA2;UQCRQ;NDUFAB1;NDUFS4;VDAC3;NDUFS3;UQCRC2
Huntington disease	41/306	1.40222e-18	5.74912e-17	0	0	6.48362	266.532	NDUFB9;COX7B;NDUFA13;NDUFB7;NDUFA11;PSMD14;NDUFA12;PSMD13;NDUFB5;NDUFB1;UQCR11;COX7A2;COX5B;COX6A1;COX5A;PSMA7;UQCRH;PSMD8;TUBA1A;PSMB3;UQCRFS1;POLR2G;CYC1;POLR2K;NDUFA9;NDUFA7;NDUFA4;NDUFC2;UQCRHL;COX6B1;PSMA5;PSMC6;PSMA1;PSMA2;UQCRQ;NDUFAB1;NDUFS4;VDAC3;NDUFS3;TFAM;UQCRC2
Oxidative phosphorylation	28/133	2.60795e-18	8.01946e-17	0	0	10.9576	443.652	NDUFB9;NDUFA13;COX7B;NDUFB7;NDUFA11;NDUFA12;NDUFB5;NDUFB1;COX7A2;UQCR11;COX6A1;COX5B;COX5A;UQCRH;UQCRFS1;CYC1;NDUFA9;NDUFA7;NDUFA4;NDUFC2;UQCRHL;COX6B1;PPA2;UQCRQ;NDUFS4;NDUFAB1;NDUFS3;UQCRC2
Prion disease	38/273	7.17374e-18	1.76474e-16	0	0	6.74284	266.181	NDUFB9;COX7B;NDUFA13;NDUFB7;NDUFA11;PSMD14;NDUFA12;PSMD13;NDUFB5;NDUFB1;UQCR11;COX7A2;COX5B;COX6A1;COX5A;PSMA7;UQCRH;PSMD8;TUBA1A;PSMB3;UQCRFS1;CYC1;NDUFA9;NDUFA7;NDUFA4;NDUFC2;UQCRHL;COX6B1;PSMA5;PSMC6;PSMA1;PSMA2;UQCRQ;NDUFAB1;NDUFS4;VDAC3;NDUFS3;UQCRC2
Non-alcoholic fatty liver disease	29/155	1.92383e-17	3.94385e-16	0	0	9.46729	364.393	NDUFB9;NDUFA13;COX7B;NDUFB7;NDUFA11;NDUFA12;NDUFB5;PRKAG1;NDUFB1;COX7A2;UQCR11;COX6A1;COX5B;COX5A;UQCRH;UQCRFS1;CYC1;NDUFA9;NDUFA7;NDUFA4;NDUFC2;PRKAB1;UQCRHL;COX6B1;UQCRQ;NDUFS4;NDUFAB1;NDUFS3;UQCRC2
Amyotrophic lateral sclerosis	41/364	7.27585e-16	1.27847e-14	0	0	5.30334	184.857	NDUFB9;COX7B;NDUFA13;NXT1;NDUFB7;NDUFA11;PSMD14;NDUFA12;PSMD13;NDUFB5;NDUFB1;UQCR11;COX7A2;COX5B;COX6A1;COX5A;PSMA7;UQCRH;PSMD8;TUBA1A;PSMB3;UQCRFS1;NUP88;CYC1;NDUFA9;NDUFA7;NDUFA4;NDUFC2;UQCRHL;COX6B1;PSMA5;PSMC6;PSMA1;PSMA2;UQCRQ;NDUFAB1;NDUFS4;NDUFS3;NUP35;UQCRC2;NUP37
Thermogenesis	31/232	2.65225e-14	4.07784e-13	0	0	6.3464	198.394	NDUFB9;COX7B;NDUFA13;NDUFB7;NDUFA11;NDUFA12;NDUFB5;PRKAG1;NDUFB1;UQCR11;COX7A2;COX5B;COX6A1;COX5A;UQCRH;UQCRFS1;CYC1;NDUFA9;NDUFA7;NDUFA4;ACTL6A;NDUFC2;PRKAB1;UQCRHL;COX6B1;UQCRQ;NDUFAB1;NDUFS4;NDUFAF2;NDUFS3;UQCRC2
Diabetic cardiomyopathy	29/203	3.17722e-14	4.3422e-13	0	0	6.83864	212.546	NDUFB9;COX7B;NDUFA13;NDUFB7;NDUFA11;NDUFA12;NDUFB5;NDUFB1;UQCR11;COX7A2;COX5B;COX6A1;COX5A;UQCRH;PPP1CC;UQCRFS1;CYC1;NDUFA9;NDUFA7;NDUFA4;NDUFC2;UQCRHL;COX6B1;UQCRQ;NDUFAB1;NDUFS4;VDAC3;NDUFS3;UQCRC2
Alzheimer disease	38/369	1.53411e-13	1.88695e-12	0	0	4.76336	140.546	NDUFB9;COX7B;NDUFA13;NDUFB7;NDUFA11;PSMD14;NDUFA12;PSMD13;NDUFB5;NDUFB1;UQCR11;COX7A2;COX5B;COX6A1;COX5A;PSMA7;UQCRH;PSMD8;TUBA1A;PSMB3;UQCRFS1;CYC1;NDUFA9;NDUFA7;NDUFA4;NDUFC2;UQCRHL;COX6B1;PSMA5;PSMC6;PSMA1;PSMA2;UQCRQ;NDUFAB1;NDUFS4;VDAC3;NDUFS3;UQCRC2
Pathways of neurodegeneration	38/475	3.07532e-10	3.43877e-09	0	0	3.58799	78.5858	NDUFB9;COX7B;NDUFA13;NDUFB7;NDUFA11;PSMD14;NDUFB5;NDUFA12;PSMD13;NDUFB1;UQCR11;COX7A2;COX5B;COX6A1;COX5A;PSMA7;UQCRH;PSMD8;TUBA1A;PSMB3;UQCRFS1;CYC1;NDUFA9;NDUFA7;NDUFA4;NDUFC2;UQCRHL;COX6B1;PSMA5;PSMC6;PSMA1;PSMA2;UQCRQ;NDUFAB1;NDUFS4;VDAC3;NDUFS3;UQCRC2
Spliceosome	20/150	1.1216e-09	1.14964e-08	0	0	6.20833	127.945	CWC15;LSM5;USP39;LSM4;LSM3;LSM2;LSM7;SNRNP40;PHF5A;SNRPD2;SNRPD1;SNRPG;SNRNP27;PPIH;SNRPB2;SNRPF;HNRNPC;SNRPC;RBMX;BCAS2
Coronavirus disease	23/232	2.17555e-08	2.0584e-07	0	0	4.45059	78.5236	RPL41;RPS7;RPS8;RPS5;RPLP0;RPSA;RPS3A;RPS14;RPS16;RPS15A;RPL18A;RPS19;RPS29;RPL27A;RPL36;RPS3;RPL24;RPL27;FAU;RPS11;RPS10;RPS21;RSL24D1
Cardiac muscle contraction	13/87	2.41682e-07	2.12335e-06	0	0	7.00755	106.764	COX7B;COX7A2;UQCR11;COX6A1;COX5B;COX5A;UQCRH;UQCRHL;COX6B1;UQCRQ;UQCRFS1;UQCRC2;CYC1
Proteasome	1946-09-01	1.71751e-06	1.40836e-05	0	0	9.64204	127.995	PSMD8;PSMA5;PSMC6;PSMD14;PSMA1;PSMD13;PSMB3;PSMA2;PSMA7
Retrograde endocannabinoid signaling	14/148	2.14499e-05	0.000164896	0	0	4.1632	44.7535	NDUFA9;NDUFB9;NDUFA13;NDUFA7;NDUFB7;NDUFA11;NDUFA12;NDUFB5;NDUFA4;NDUFC2;NDUFB1;NDUFS4;NDUFAB1;NDUFS3
RNA degradation	1979-09-01	0.000154707	0.00111935	0	0	5.08787	44.6408	LSM7;EXOSC8;LSM1;WDR61;LSM5;CNOT8;LSM4;LSM3;LSM2
RNA polymerase	2025-05-31	0.000950073	0.00616131	0	0	7.56566	52.6492	POLR1C;POLR3F;POLR2G;POLR3K;POLR2K
Spinocerebellar ataxia	11/143	0.000951747	0.00616131	0	0	3.30061	22.9631	PSMD8;PSMA5;PSMC6;PSMD14;PSMA1;PSMD13;PSMA2;PSMB3;GTF2B;VDAC3;PSMA7
Ubiquitin mediated proteolysis	10/140	0.00276631	0.0170128	0	0	3.04082	17.9111	ANAPC7;UBE2D2;UBE2E3;UBE2E1;UBE2N;UBA2;ERCC8;ANAPC5;RCHY1;ANAPC11
RNA transport	10/186	0.018867	0.110507	0	0	2.24072	8.89644	NXT1;SUMO1;SUMO2;NUP35;NUP88;GEMIN7;EIF4E;RAN;PAIP1;NUP37
Pyrimidine metabolism	1956-04-01	0.0511842	0.286166	0	0	3.01613	8.96491	DTYMK;DUT;DCTPP1;NME1
Cytosolic DNA-sensing pathway	1963-04-01	0.0726563	0.388553	0	0	2.65733	6.96755	POLR1C;POLR3F;POLR3K;POLR2K
Basal transcription factors	1945-03-01	0.102158	0.516591	0	0	2.79649	6.37945	GTF2A2;GTF2B;TAF7
Oocyte meiosis	6/129	0.104998	0.516591	0	0	1.9134	4.31244	YWHAE;PPP1CC;ANAPC7;YWHAQ;ANAPC5;ANAPC11
Ribosome biogenesis in eukaryotes	5/108	0.134089	0.624111	0	0	1.90223	3.82206	NXT1;IMP3;NHP2;UTP18;RAN
Glycosylphosphatidylinositol (GPI)-anchor biosynthesis	2025-02-26	0.137	0.624111	0	0	3.25904	6.47823	PIGF;PIGY
Circadian rhythm	1931-02-01	0.181132	0.790892	0	0	2.69644	4.60695	PRKAG1;PRKAB1
Cell cycle	5/124	0.19931	0.790892	0	0	1.64511	2.65339	YWHAE;ANAPC7;YWHAQ;ANAPC5;ANAPC11
SNARE interactions in vesicular transport	1933-02-01	0.199331	0.790892	0	0	2.52222	4.06781	STX8;BNIP1
Base excision repair	1933-02-01	0.199331	0.790892	0	0	2.52222	4.06781	POLB;TDG
Sulfur metabolism	2025-01-10	0.223715	0.859904	0	0	4.34001	6.49866	BPNT1
Ubiquinone and other terpenoid-quinone biosynthesis	2025-01-11	0.243132	0.906218	0	0	3.90581	5.52341	COQ5
Ferroptosis	1941-02-01	0.273534	0.981436	0	0	2.00402	2.59786	PCBP2;VDAC3
Glucagon signaling pathway	4/107	0.27927	0.981436	0	0	1.51871	1.93723	PPP4C;PRMT1;PRKAG1;PRKAB1
Pyruvate metabolism	1947-02-01	0.329175	0.999995	0	0	1.73628	1.92929	GLO1;ADH5
N-Glycan biosynthesis	1950-02-01	0.35659	0.999995	0	0	1.62751	1.67824	DPM1;ALG5
Viral carcinogenesis	6/203	0.397398	0.999995	0	0	1.1901	1.09824	YWHAE;POLB;GTF2A2;YWHAQ;GTF2B;VDAC3
Protein export	2025-01-23	0.441574	0.999995	0	0	1.77428	1.45031	IMMP1L
Insulin signaling pathway	4/137	0.448572	0.999995	0	0	1.17433	0.941442	PPP1CC;PRKAG1;PRKAB1;EIF4E
Progesterone-mediated oocyte maturation	3/100	0.458117	0.999995	0	0	1.20743	0.942558	ANAPC7;ANAPC5;ANAPC11
Human T-cell leukemia virus 1 infection	6/219	0.468252	0.999995	0	0	1.09979	0.834465	POLB;ANAPC7;VDAC3;ANAPC5;RAN;ANAPC11
Longevity regulating pathway	3/102	0.471057	0.999995	0	0	1.18292	0.89047	PRKAG1;PRKAB1;EIF4E
Folate biosynthesis	2025-01-26	0.482465	0.999995	0	0	1.56112	1.13782	PTS
Drug metabolism	3/108	0.508999	0.999995	0	0	1.11498	0.752953	DUT;ADH5;NME1
Insulin resistance	3/108	0.508999	0.999995	0	0	1.11498	0.752953	PPP1CC;PRKAG1;PRKAB1
Mitophagy	1968-02-01	0.509868	0.999995	0	0	1.18255	0.796569	RHOT1;PGAM5
Adipocytokine signaling pathway	1969-02-01	0.517676	0.999995	0	0	1.16484	0.766937	PRKAG1;PRKAB1
Citrate cycle (TCA cycle)	2025-01-30	0.532376	0.999995	0	0	1.34552	0.848222	SUCLG1
Oxytocin signaling pathway	4/154	0.539522	0.999995	0	0	1.04032	0.641953	PPP1CC;PRKAG1;MYL6B;PRKAB1
Propanoate metabolism	1934-01-01	0.577482	0.999995	0	0	1.18218	0.64911	SUCLG1
Tyrosine metabolism	1936-01-01	0.59838	0.999995	0	0	1.11451	0.572337	ADH5
Peroxisome	1982-02-01	0.611427	0.999995	0	0	0.9749	0.479611	PEX19;PEX2
Tight junction	4/169	0.613009	0.999995	0	0	0.945015	0.462467	TUBA1A;PRKAG1;MYL6B;PRKAB1
Purine metabolism	3/129	0.629308	0.999995	0	0	0.92814	0.429854	DGUOK;PDE6D;NME1
FoxO signaling pathway	3/131	0.639644	0.999995	0	0	0.913544	0.408212	PRMT1;PRKAG1;PRKAB1
Hypertrophic cardiomyopathy	1990-02-01	0.661863	0.999995	0	0	0.885907	0.365611	PRKAG1;PRKAB1
Fatty acid degradation	1943-01-01	0.663724	0.999995	0	0	0.928428	0.380553	ADH5
Porphyrin and chlorophyll metabolism	1943-01-01	0.663724	0.999995	0	0	0.928428	0.380553	HMBS
Apelin signaling pathway	3/137	0.669428	0.999995	0	0	0.872369	0.350109	PRKAG1;TFAM;PRKAB1
Glycosphingolipid biosynthesis	1945-01-01	0.680363	0.999995	0	0	0.886136	0.341276	B3GALNT1
Nucleotide excision repair	1947-01-01	0.696181	0.999995	0	0	0.847521	0.306926	ERCC8
Herpes simplex virus 1 infection	11/498	0.704102	0.999995	0	0	0.878224	0.30811	PPP1CC;ZNF709;ZNF90;ZNF461;ZNF140;ZNF195;ZNF627;ZNF614;HCFC2;ZNF420;ZNF530
mRNA surveillance pathway	1998-02-01	0.706907	0.999995	0	0	0.811747	0.281559	PPP1CC;NXT1
Cholesterol metabolism	1950-01-01	0.718454	0.999995	0	0	0.795509	0.263038	VDAC3
Epstein-Barr virus infection	4/202	0.746911	0.999995	0	0	0.786168	0.229411	PSMD8;PSMC6;PSMD14;PSMD13
Cellular senescence	3/156	0.751707	0.999995	0	0	0.763286	0.217848	PPP1CC;VDAC3;RAD1
Hippo signaling pathway	3/163	0.777566	0.999995	0	0	0.729628	0.183565	YWHAE;PPP1CC;YWHAQ
Arachidonic acid metabolism	1961-01-01	0.787057	0.999995	0	0	0.649299	0.155477	PTGES3
AMPK signaling pathway	2/120	0.805506	0.999995	0	0	0.659656	0.142673	PRKAG1;PRKAB1
Aminoacyl-tRNA biosynthesis	1966-01-01	0.812453	0.999995	0	0	0.599198	0.124452	NARS2
Glycolysis / Gluconeogenesis	1967-01-01	0.817157	0.999995	0	0	0.590089	0.119153	ADH5
Long-term potentiation	1967-01-01	0.817157	0.999995	0	0	0.590089	0.119153	PPP1CC
Retinol metabolism	1968-01-01	0.821743	0.999995	0	0	0.581252	0.114115	ADH5
Amphetamine addiction	1969-01-01	0.826215	0.999995	0	0	0.572675	0.109324	PPP1CC
p53 signaling pathway	1973-01-01	0.843009	0.999995	0	0	0.540748	0.0923474	RCHY1
Vascular smooth muscle contraction	2/133	0.848833	0.999995	0	0	0.593795	0.0973184	PPP1CC;MYL6B
Metabolism of xenobiotics by cytochrome P450	1976-01-01	0.854533	0.999995	0	0	0.519038	0.0815927	ADH5
Fluid shear stress and atherosclerosis	2/139	0.865709	0.999995	0	0	0.567614	0.0818537	SUMO1;SUMO2
Apoptosis	2/142	0.873483	0.999995	0	0	0.555364	0.0751223	TUBA1A;DIABLO
Gap junction	1988-01-01	0.89278	0.999995	0	0	0.44717	0.0507156	TUBA1A
Small cell lung cancer	1992-01-01	0.903151	0.999995	0	0	0.427426	0.0435398	CKS1B
Hepatitis C	2/157	0.906488	0.999995	0	0	0.501231	0.0492095	YWHAE;YWHAQ
IL-17 signaling pathway	1994-01-01	0.907955	0.999995	0	0	0.418191	0.0403807	ANAPC5
Necroptosis	2/159	0.910226	0.999995	0	0	0.494794	0.0465417	VDAC3;PGAM5
Staphylococcus aureus infection	1995-01-01	0.910267	0.999995	0	0	0.413721	0.0388969	KRT10
Hepatitis B	2/162	0.915571	0.999995	0	0	0.485442	0.0428196	YWHAQ;VDAC3
Choline metabolism in cancer	1998-01-01	0.916861	0.999995	0	0	0.400864	0.0347947	LYPLA1
Glycerophospholipid metabolism	1998-01-01	0.916861	0.999995	0	0	0.400864	0.0347947	LYPLA1
Inflammatory mediator regulation of TRP channels	1998-01-01	0.916861	0.999995	0	0	0.400864	0.0347947	PPP1CC
cGMP-PKG signaling pathway	2/167	0.923821	0.999995	0	0	0.47061	0.0372897	PPP1CC;VDAC3
Parathyroid hormone synthesis, secretion and action	1/106	0.932175	0.999995	0	0	0.370169	0.0259987	BGLAP
HIF-1 signaling pathway	1/109	0.937162	0.999995	0	0	0.359831	0.0233529	EIF4E
TNF signaling pathway	1/112	0.941782	0.999995	0	0	0.350051	0.0209965	PGAM5
NOD-like receptor signaling pathway	2/181	0.943062	0.999995	0	0	0.433488	0.0254123	YWHAE;VDAC3
Shigellosis	3/246	0.947497	0.999995	0	0	0.478352	0.0257984	CBX3;UBE2D2;UBE2N
Neurotrophin signaling pathway	1/119	0.951288	0.999995	0	0	0.329167	0.0164382	YWHAE
Endocytosis	3/252	0.953072	0.999995	0	0	0.46668	0.0224309	VPS29;TSG101;RNF41
Platelet activation	1/124	0.957113	0.999995	0	0	0.315705	0.0138386	PPP1CC
Pathogenic Escherichia coli infection	2/197	0.959391	0.999995	0	0	0.39759	0.0164828	TUBA1A;RPS3
Dopaminergic synapse	1/132	0.965022	0.999995	0	0	0.296303	0.0105497	PPP1CC
Systemic lupus erythematosus	1/135	0.967597	0.999995	0	0	0.289624	0.0095402	SNRPD1
Estrogen signaling pathway	1/137	0.969207	0.999995	0	0	0.285335	0.00892438	KRT10
Measles	1/139	0.970738	0.999995	0	0	0.281171	0.00835043	RCHY1
Regulation of actin cytoskeleton	2/218	0.974131	0.999995	0	0	0.358545	0.00939716	PPP1CC;ITGAE
Adrenergic signaling in cardiomyocytes	1/150	0.977896	0.999995	0	0	0.260265	0.00581755	PPP1CC
Phagosome	1/152	0.978995	0.999995	0	0	0.256792	0.00545135	TUBA1A
mTOR signaling pathway	1/154	0.98004	0.999995	0	0	0.253409	0.00510922	EIF4E
Wnt signaling pathway	1/166	0.985305	0.999995	0	0	0.234833	0.00347643	CACYBP
Hepatocellular carcinoma	1/168	0.986037	0.999995	0	0	0.231997	0.00326228	ACTL6A
Salmonella infection	2/249	0.986877	0.999995	0	0	0.313042	0.00413527	TUBA1A;RPS3
Protein processing in endoplasmic reticulum	1/171	0.987066	0.999995	0	0	0.227867	0.0029664	UBE2D2
Influenza A	1/172	0.987392	0.999995	0	0	0.226523	0.00287409	NXT1
Alcoholism	1/186	0.991183	0.999995	0	0	0.209229	0.00185301	PPP1CC
Neutrophil extracellular trap formation	1/189	0.991833	0.999995	0	0	0.205859	0.00168807	VDAC3
PI3K-Akt signaling pathway	3/354	0.993763	0.999995	0	0	0.329309	0.00206035	YWHAE;YWHAQ;EIF4E
Focal adhesion	1/201	0.993991	0.999995	0	0	0.193387	0.00116566	PPP1CC
Proteoglycans in cancer	1/205	0.994575	0.999995	0	0	0.189556	0.00103119	PPP1CC
cAMP signaling pathway	1/216	0.995905	0.999995	0	0	0.179755	0.000737588	PPP1CC
Chemical carcinogenesis	1/239	0.997727	0.999995	0	0	0.16219	0.000369119	PTGES3
Calcium signaling pathway	1/240	0.997784	0.999995	0	0	0.161503	0.000358257	VDAC3
MAPK signaling pathway	1/294	0.999444	0.999995	0	0	0.131369	7.31206e-05	MAPKAPK5
Pathways in cancer	1/531	0.999995	0.999995	0	0	0.0717284	3.49143e-07	CKS1B
