# Supplementary material for: Nucleoli-localized KANSL2 as an epigenetic regulator of ribosome biogenesis in glioblastoma cells
Source: Commun Biol. 2026 Mar 5;9:535. doi: 10.1038/s42003-026-09808-3 (PMC13086876; doi:10.1038/s42003-026-09808-3)
Supplement: Supplementary file 4 — Supplementary Data 3 [file 42003_2026_9808_MOESM4_ESM.xlsx]

## Sheet: Hoja1
Fig2c
		n	mean	SD	SEM		Statistics
	DMSO	54	0.1683	0.1661	0.01959		Test	Unpaired t-test
	ACTD	63	0.03219	0.1555	0.02261		p-value	DMSO vs ACTD	<0.0001 (****)
Fig3b
		n	mean	SD	SEM		Statistics
	NEG	132	0.1101	0.006054	0.006054		Test	ANOVA (Dunnett's multiple comparisson)
	T0	57	0.2848	0.08531	0.01219		p-value	T0 vs T3	<0.0001 (****)
	T3	102	0.119	0.0808	0.0107			T0 vs T6	<0.0001 (****)
	T6	111	0.07964	0.07154	0.007084			T0 vs T9	0.5311 (ns)
	T9	132	0.307	0.1266	0.01202
	POS	66	0.3393	0.02079	0.02079
FigSup3b
		n	mean	SD	SEM
	U87 UBF-K	108	0.4351	0.1775	0.01708
	U251 Fib-K	86	0.369	0.3013	0.03249
